# Supplementary material for: Low muscle mass in lung cancer is associated with an inflammatory and immunosuppressive tumor microenvironment
Source: J Transl Med. 2023 Feb 11;21:116. doi: 10.1186/s12967-023-03901-5 (PMC9921698; doi:10.1186/s12967-023-03901-5)
Supplement: Supplementary file 3 — Additional file 3: Table S1. Human Protein Atlas (HPA) list of 2943 secretory genes predicted using majority decision-based method for secreted proteins (MDSEC). Table S2. Lung cancer cell lines and lung tumor 3D organoids. Table S3. List of differentially expressed genes in low-muscularity patients compared to high-muscularity patients. Table S4. List of cachexia-inducing factors described in the literature. Table S5. List of genes specifically expressed in exhausted tumor CD8+ T cells according to Guo et al., 2018. [file 12967_2023_3901_MOESM3_ESM.xlsx]

## Sheet: read me
Supplementary tables description
Supplementary Table 1. Human Protein Atlas (HPA) list of 2943 secretory genes predicted using majority decision-based method for secreted proteins (MDSEC).
Supplementary Table 2. Lung cancer cell lines and lung tumor 3D organoids.
Supplementary Table 3. List of differentially expressed genes in low-muscularity patients compared to high-muscularity patients.
Supplementary Table 4. List of cachexia-inducing factors described in literature.
Supplementary Table 5. List of genes specifically expressed in exhausted tumor CD8+ T cells according to Guo et al., 2018.

## Sheet: Table S1
Supplementary Table 1. Human Protein Atlas (HPA) list of 2943 secretory genes predicted using majority decision-based method for secreted proteins (MDSEC).
Gene	Gene synonym	Ensembl	Gene description	Uniprot	Chromosome	Position	Protein class	Evidence	HPA evidence	UniProt evidence	NeXtProt evidence	MS evidence	RNA tissue specificity	RNA tissue distribution	RNA tissue specificity score	RNA tissue specific NX	RNA cell line specificity	RNA cell line distribution	RNA cell line specificity score	RNA cell line specific NX	RNA cancer specificity	RNA cancer distribution	RNA cancer specificity score	RNA cancer specific FPKM	RNA brain regional specificity	RNA brain regional distribution	RNA brain regional specificity score	RNA brain regional specific NX	RNA blood cell specificity	RNA blood cell distribution	RNA blood cell specificity score	RNA blood cell specific NX	RNA blood lineage specificity	RNA blood lineage distribution	RNA blood lineage specificity score	RNA blood lineage specific NX	RNA mouse brain regional specificity	RNA mouse brain regional distribution	RNA mouse brain regional specificity score	RNA mouse brain regional specific pTPM	RNA pig brain regional specificity	RNA pig brain regional distribution	RNA pig brain regional specificity score	RNA pig brain regional specific pTPM	Antibody	Reliability (IH)	Reliability (Mouse Brain)	Reliability (IF)	Subcellular location
A1BG		ENSG00000121410	Alpha-1-B glycoprotein	P04217	19	58345178-58353499	Plasma proteins, Predicted intracellular proteins, Predicted secreted proteins	Evidence at protein level	Evidence at protein level	Evidence at protein level	Evidence at protein level	Evidence at protein level	Tissue enriched	Detected in some	180	liver: 299.6	Cell line enhanced	Detected in some		HEK 293: 5.0;Hep G2: 4.8;REH: 6.4;U-266/70: 4.8	Cancer enriched	Detected in single	85	liver cancer: 22.3	Not detected	Not detected			Cell type enhanced	Detected in some		plasmacytoid DC: 1.6	Low lineage specificity	Detected in many							Low region specificity	Detected in all			CAB016673, HPA044252	Supported
A2M	CPAMD5, FWP007, S863-7	ENSG00000175899	Alpha-2-macroglobulin	P01023	12	9067664-9116229	Cancer-related genes, Candidate cardiovascular disease genes, Plasma proteins, Predicted secreted proteins	Evidence at protein level	Evidence at protein level	Evidence at protein level	Evidence at protein level	Evidence at protein level	Tissue enhanced	Detected in many		liver: 231.0;lung: 227.4	Group enriched	Detected in some	5	AF22: 111.0;ASC diff: 33.0;Hep G2: 89.4;SK-MEL-30: 32.1	Low cancer specificity	Detected in all			Low region specificity	Detected in all			Cell type enhanced	Detected in some		gdTCR: 4.4	Group enriched	Detected in many	7	dendritic cells: 1.4;T-cells: 4.4	Low region specificity	Detected in many			Low region specificity	Detected in many			HPA002265, CAB017621	Supported
A2ML1	CPAMD9, FLJ25179, p170	ENSG00000166535	Alpha-2-macroglobulin like 1	A8K2U0	12	8822472-8887001	Predicted intracellular proteins, Predicted secreted proteins	Evidence at protein level	Evidence at protein level	Evidence at protein level	Evidence at protein level	Evidence at protein level	Tissue enhanced	Detected in some		esophagus: 131.6;lymphoid tissue: 67.9;tongue: 54.7	Cell line enhanced	Detected in some		HMC-1: 12.1;hTCEpi: 6.0;SK-BR-3: 15.1	Cancer enhanced	Detected in many		head and neck cancer: 39.9	Not detected	Not detected			Low cell type specificity	Detected in many			Low lineage specificity	Detected in many											HPA038847, HPA038848	Enhanced
A4GNT	alpha4GnT	ENSG00000118017	Alpha-1,4-N-acetylglucosaminyltransferase	Q9UNA3	3	138123718-138132387	Predicted intracellular proteins	Evidence at protein level	Evidence at protein level	Evidence at protein level	Evidence at protein level		Group enriched	Detected in some	8	gallbladder: 25.9;pancreas: 7.0;stomach 1: 25.0	Cell line enhanced	Detected in some		A549: 2.6;BJ: 3.7	Group enriched	Detected in some	6	pancreatic cancer: 2.5;stomach cancer: 3.6	Not detected	Not detected			Not detected	Not detected			Not detected	Not detected			Not detected	Not detected			Low region specificity	Detected in all			HPA008017	Enhanced
AADACL2	MGC72001	ENSG00000197953	Arylacetamide deacetylase like 2	Q6P093	3	151733916-151761339	Predicted secreted proteins	Evidence at transcript level	Evidence at transcript level	Evidence at transcript level	Evidence at transcript level		Group enriched	Detected in some	10	placenta: 8.6;skin 1: 26.1;tongue: 22.2	Cell line enriched	Detected in single	5	hTCEpi: 1.7	Not detected	Not detected			Not detected	Not detected			Not detected	Not detected			Not detected	Not detected			Not detected	Not detected			Not detected	Not detected
AANAT	SNAT	ENSG00000129673	Aralkylamine N-acetyltransferase	Q16613	17	76453351-76470117	Enzymes, Predicted intracellular proteins	Evidence at protein level	Evidence at protein level	Evidence at protein level	Evidence at protein level		Group enriched	Detected in some	5	retina: 27.7;testis: 8.2	Cell line enhanced	Detected in some		A549: 4.5;SCLC-21H: 5.6;U-266/70: 4.5;U-266/84: 4.7;U-698: 6.6	Not detected	Not detected			Low region specificity	Detected in many			Low cell type specificity	Detected in some			Low lineage specificity	Detected in many			Not detected	Not detected							HPA054321			Supported	Cytosol
ABCG1	ABC8	ENSG00000160179	ATP binding cassette subfamily G member 1	P45844	21	42199689-42297244	Predicted intracellular proteins, Predicted membrane proteins, Transporters	Evidence at protein level	Evidence at protein level	Evidence at protein level	Evidence at protein level	Evidence at protein level	Low tissue specificity	Detected in all			Cell line enhanced	Detected in many		hTCEpi: 15.0;MCF7: 18.7;MOLT-4: 17.3;RPMI-8226: 14.2;SCLC-21H: 13.1	Low cancer specificity	Detected in all			Low region specificity	Detected in all			Group enriched	Detected in many	4	eosinophil: 19.2;neutrophil: 20.5	Lineage enriched	Detected in many	4	granulocytes: 20.5	Low region specificity	Detected in all			Low region specificity	Detected in all			HPA031470, HPA031471	Approved		Supported	Golgi apparatus,Vesicles
ABHD1	FLJ36128, LABH1	ENSG00000143994	Abhydrolase domain containing 1	Q96SE0	2	27123789-27130812	Predicted intracellular proteins, Predicted membrane proteins	Evidence at protein level	Evidence at transcript level	Evidence at protein level	Evidence at protein level		Tissue enriched	Detected in some	9	testis: 58.4	Cell line enhanced	Detected in some		RPMI-8226: 3.2;T-47d: 6.6;U-266/70: 6.4;U-266/84: 5.3	Low cancer specificity	Detected in some			Low region specificity	Detected in some			Low cell type specificity	Detected in many			Low lineage specificity	Detected in many							Low region specificity	Detected in all			HPA044390	Uncertain
ABHD10	FLJ11342	ENSG00000144827	Abhydrolase domain containing 10	Q9NUJ1	3	111979010-111993363	Enzymes, Predicted intracellular proteins	Evidence at protein level	Evidence at protein level	Evidence at protein level	Evidence at protein level	Evidence at protein level	Low tissue specificity	Detected in all			Low cell line specificity	Detected in all			Low cancer specificity	Detected in all			Low region specificity	Detected in all			Low cell type specificity	Detected in all			Low lineage specificity	Detected in all			Low region specificity	Detected in all			Low region specificity	Detected in all			HPA036991, HPA036992, HPA066081	Supported		Approved	Mitochondria
ABHD14A	DKFZP564O243, DORZ1	ENSG00000248487	Abhydrolase domain containing 14A	Q9BUJ0	3	51971426-51981199	Predicted intracellular proteins, Predicted membrane proteins	Evidence at protein level	Evidence at protein level	Evidence at transcript level	Evidence at protein level	Evidence at protein level	Low tissue specificity	Detected in all			Cell line enhanced	Detected in all		ASC diff: 34.7	Low cancer specificity	Detected in all			Low region specificity	Detected in all			Low cell type specificity	Detected in many			Low lineage specificity	Detected in all			Low region specificity	Detected in all			Low region specificity	Detected in all			HPA038153, HPA056913	Approved		Enhanced	Vesicles
ABHD14A-ACY1		ENSG00000114786	ABHD14A-ACY1 readthrough		3	51974706-51989183	Predicted intracellular proteins	Evidence at protein level	Evidence at protein level				Low tissue specificity	Detected in all			Cell line enhanced	Detected in some		CAPAN-2: 3.4;HUVEC TERT2: 4.1;SH-SY5Y: 3.3	Not detected	Not detected			Low region specificity	Detected in all			Low cell type specificity	Detected in many			Low lineage specificity	Detected in all											HPA036174, HPA036175, HPA038153	Approved		Uncertain	Vesicles
ABHD15		ENSG00000168792	Abhydrolase domain containing 15	Q6UXT9	17	29560547-29567137	Predicted secreted proteins	Evidence at protein level	Evidence at transcript level	Evidence at protein level	Evidence at protein level	Evidence at protein level	Low tissue specificity	Detected in all			Low cell line specificity	Detected in many			Low cancer specificity	Detected in all			Low region specificity	Detected in all			Group enriched	Detected in many	5	basophil: 11.1;MAIT T-cell: 5.0;NK-cell: 7.2;plasmacytoid DC: 17.0	Low lineage specificity	Detected in many			Low region specificity	Detected in single			Low region specificity	Detected in all			HPA014470	Approved		Approved	Nucleoplasm,Cytosol
ABI3BP	DKFZP586L2024, NESHBP, TARSH	ENSG00000154175	ABI family member 3 binding protein	Q7Z7G0	3	100749156-100993515	Disease related genes, Plasma proteins, Predicted intracellular proteins, Predicted secreted proteins	Evidence at protein level	Evidence at transcript level	Evidence at protein level	Evidence at protein level	Evidence at protein level	Low tissue specificity	Detected in many			Cell line enhanced	Detected in some		ASC TERT1: 47.3;hTEC/SVTERT24-B: 84.1;hTERT-HME1: 85.4;TIME: 182.9	Low cancer specificity	Detected in many			Low region specificity	Detected in all			Not detected	Not detected			Not detected	Not detected			Group enriched	Detected in many	4	amygdala: 4.0;basal ganglia: 15.3;cerebellum: 5.8;cerebral cortex: 13.1;olfactory region: 13.7	Low region specificity	Detected in all			HPA044127	Uncertain
ABRAXAS1	ABRA1, ABRAXAS, CCDC98, FAM175A, FLJ13614	ENSG00000163322	Abraxas 1, BRCA1 A complex subunit	Q6UWZ7	4	83459517-83523348	Disease related genes, Predicted intracellular proteins	Evidence at protein level	Evidence at protein level	Evidence at protein level	Evidence at protein level	Evidence at protein level	Low tissue specificity	Detected in all			Cell line enhanced	Detected in all		K-562: 24.0	Low cancer specificity	Detected in many			Low region specificity	Detected in all			Low cell type specificity	Detected in all			Low lineage specificity	Detected in all			Low region specificity	Detected in many			Low region specificity	Detected in all			HPA037654	Uncertain		Supported	Nuclear bodies
AC004233.2		ENSG00000270168			16	2988256-3002016	Predicted intracellular proteins	Evidence at transcript level	Evidence at transcript level				Tissue enriched	Detected in some	8	skin 1: 8.9	Cell line enhanced	Detected in some		A-431: 2.9;CAPAN-2: 3.5;HaCaT: 7.5;hTCEpi: 5.6;MCF7: 3.9;SCLC-21H: 5.7;T-47d: 3.0	Low cancer specificity	Detected in many							Not detected	Not detected			Not detected	Not detected
AC006518.7		ENSG00000284826			12	10881011-10884255	Predicted intracellular proteins	Evidence at transcript level	Evidence at transcript level				Tissue enriched	Detected in some	913	salivary gland: 2376.3	Cell line enhanced	Detected in some		fHDF/TERT166: 1.2;hTCEpi: 1.3;MCF7: 1.2;RT4: 1.8;SiHa: 2.1;WM-115: 1.4									Not detected	Not detected			Not detected	Not detected
AC008687.1		ENSG00000267335			19	49022953-49036895	Predicted intracellular proteins, Predicted secreted proteins	Evidence at transcript level	Evidence at transcript level				Group enriched	Detected in some	7	pancreas: 8.2;pituitary gland: 19.9	Cell line enhanced	Detected in some		HMC-1: 7.2;U-251 MG: 10.4	Not detected	Not detected							Not detected	Not detected			Not detected	Not detected											HPA038925	Uncertain		Approved	Cytosol
AC009086.2		ENSG00000277669			16	29663279-29695144	Predicted intracellular proteins	Evidence at protein level	Evidence at protein level				Tissue enhanced	Detected in some		lung: 17.3;lymphoid tissue: 55.9	Group enriched	Detected in some	5	BEWO: 18.9;EFO-21: 50.1	Not detected	Not detected							Group enriched	Detected in some	7	classical monocyte: 4.0;intermediate monocyte: 4.5;myeloid DC: 5.3;non-classical monocyte: 7.2;plasmacytoid DC: 2.8	Group enriched	Detected in many	9	dendritic cells: 5.3;monocytes: 7.2									HPA011887	Uncertain
AC073896.1		ENSG00000144785			12	56285916-56316059	Predicted intracellular proteins	Evidence at protein level	Evidence at protein level				Low tissue specificity	Detected in all			Cell line enhanced	Detected in many		U-266/84: 25.3	Not detected	Not detected			Low region specificity	Detected in all			Low cell type specificity	Detected in all			Low lineage specificity	Detected in all											HPA038466, HPA068007	Uncertain		Approved	Nucleoplasm,Centriolar satellite
AC079341.3		ENSG00000284849			4	121758930-121765185	Predicted intracellular proteins	Evidence at transcript level	Evidence at transcript level				Tissue enriched	Detected in some	14	brain: 16.4	Cell line enriched	Detected in some	5	MOLT-4: 6.7									Not detected	Not detected			Not detected	Not detected											HPA077585	Approved
AC092718.8		ENSG00000284512			16	81022316-81096284	Predicted intracellular proteins	Evidence at protein level	Evidence at protein level				Tissue enhanced	Detected in many		testis: 20.6	Low cell line specificity	Detected in many											Low cell type specificity	Detected in many			Low lineage specificity	Detected in all											HPA041368	Uncertain		Approved	Vesicles
AC114490.3		ENSG00000284773			1	34974356-34985313	Predicted intracellular proteins	Evidence at transcript level	Evidence at transcript level				Low tissue specificity	Detected in all			Low cell line specificity	Detected in many											Low cell type specificity	Detected in many			Low lineage specificity	Detected in many
AC126283.2		ENSG00000285330			4	109713916-109801999	Predicted intracellular proteins	Evidence at protein level	Evidence at protein level				Group enriched	Detected in many	13	kidney: 61.8;liver: 135.8	Cell line enhanced	Detected in some		CAPAN-2: 27.0;EFO-21: 5.1;Hep G2: 9.4;RPTEC TERT1: 9.5									Not detected	Not detected			Not detected	Not detected											HPA001143, HPA024061, HPA035909	Uncertain
AC134669.1		ENSG00000265118			17	31305213-31318831	Predicted intracellular proteins, Predicted membrane proteins	Evidence at transcript level	Evidence at transcript level				Tissue enriched	Detected in many	8	blood: 57.6	Cell line enhanced	Detected in many		ASC TERT1: 5.4;HMC-1: 5.2;Karpas-707: 4.8;MOLT-4: 9.3;RPMI-8226: 7.5	Not detected	Not detected			Low region specificity	Detected in many			Cell type enhanced	Detected in all		neutrophil: 57.6	Low lineage specificity	Detected in all											HPA045033	Uncertain
AC135050.2		ENSG00000255439			16	31083439-31094956	Predicted intracellular proteins	Evidence at transcript level	Evidence at transcript level				Tissue enhanced	Detected in all		liver: 47.1	Low cell line specificity	Detected in many			Not detected	Not detected			Low region specificity	Detected in all			Low cell type specificity	Detected in many			Low lineage specificity	Detected in all											HPA042720	Approved		Approved	Endoplasmic reticulum
AC136352.3		ENSG00000277666			Unmapped	100123-101141	Predicted intracellular proteins	Evidence at protein level	Evidence at protein level				Tissue enhanced	Detected in single		urinary bladder: 1.2	Cell line enhanced	Detected in some		RT4: 2.2;U-2 OS: 1.1									Not detected	Not detected			Not detected	Not detected											HPA003342	Uncertain
AC136428.1		ENSG00000259680			16	33844784-33845229	Predicted intracellular proteins	Evidence at transcript level	Evidence at transcript level				Tissue enhanced	Detected in many		lymphoid tissue: 15.7	Not detected	Not detected			Low cancer specificity	Detected in many			Not detected	Not detected			Group enriched	Detected in some	38	memory B-cell: 3.6;naive B-cell: 4.0	Lineage enriched	Detected in single	40	B-cells: 4.0
AC145212.1		ENSG00000277400	MaFF-interacting protein	Q8WZ33	Unmapped	53590-115018	Predicted intracellular proteins	Evidence at protein level	Evidence at transcript level	Evidence at protein level	Evidence at protein level		Low tissue specificity	Detected in many			Low cell line specificity	Detected in many											Low cell type specificity	Detected in many			Low lineage specificity	Detected in many
AC233755.1		ENSG00000275063	Immunoglobulin heavy variable 4-38-2	P0DP08	Unmapped	41444-41876	Predicted secreted proteins	Evidence at protein level	Evidence at transcript level	No human protein/transcript evidence	Evidence at protein level		Group enriched	Detected in many	4	blood: 75.1;intestine: 32.1;lymphoid tissue: 37.1;urinary bladder: 45.9	Cell line enriched	Detected in some	8	REH: 54.7									Group enriched	Detected in some	363	memory B-cell: 75.1;naive B-cell: 42.7	Lineage enriched	Detected in single	463	B-cells: 75.1
AC243967.1		ENSG00000267881			19	41708612-41761282	Predicted intracellular proteins	Evidence at transcript level	Evidence at transcript level				Group enriched	Detected in some	6	esophagus: 79.7;intestine: 34.3;lymphoid tissue: 77.4;tongue: 22.3	Cell line enhanced	Detected in some		CACO-2: 1.9;HaCaT: 1.8;MCF7: 1.9;RT4: 4.1;U-2 OS: 1.2	Cancer enhanced	Detected in single		stomach cancer: 0.5	Not detected	Not detected			Not detected	Not detected			Not detected	Not detected											HPA011041	Approved
ACACB	ACC2, ACCB, HACC275	ENSG00000076555	Acetyl-CoA carboxylase beta	O00763	12	109116595-109268226	Enzymes, Plasma proteins, Predicted intracellular proteins	Evidence at protein level	Evidence at protein level	Evidence at protein level	Evidence at protein level	Evidence at protein level	Group enriched	Detected in all	5	adipose tissue: 104.5;breast: 67.4;liver: 42.0;skeletal muscle: 154.2	Cell line enriched	Detected in many	18	ASC diff: 71.5	Low cancer specificity	Detected in all			Low region specificity	Detected in all			Cell type enhanced	Detected in many		eosinophil: 15.5	Lineage enriched	Detected in many	6	granulocytes: 15.5	Low region specificity	Detected in many			Low region specificity	Detected in many			HPA006554	Enhanced
ACAN	AGC1, CSPG1, CSPGCP, MSK16	ENSG00000157766	Aggrecan		15	88803442-88875354	Predicted intracellular proteins, Predicted secreted proteins	Evidence at protein level	Evidence at protein level				Low tissue specificity	Detected in many			Cell line enriched	Detected in some	5	WM-115: 22.4	Low cancer specificity	Detected in many			Low region specificity	Detected in many			Cell type enhanced	Detected in single		basophil: 1.5	Low lineage specificity	Detected in single			Low region specificity	Detected in many			Not detected	Not detected			CAB016377, HPA038241, HPA038242	Enhanced
ACE	ACE1, CD143, DCP1	ENSG00000159640	Angiotensin I converting enzyme	P12821	17	63477061-63498380	Candidate cardiovascular disease genes, CD markers, Disease related genes, Enzymes, FDA approved drug targets, Plasma proteins, Predicted intracellular proteins, Predicted membrane proteins, Predicted secreted proteins	Evidence at protein level	Evidence at protein level	Evidence at protein level	Evidence at protein level	Evidence at protein level	Tissue enriched	Detected in many	5	intestine: 205.6	Group enriched	Detected in some	4	ASC TERT1: 35.9;HUVEC TERT2: 18.3	Low cancer specificity	Detected in all			Low region specificity	Detected in some			Cell type enhanced	Detected in some		memory B-cell: 3.7	Group enriched	Detected in many	23	B-cells: 3.7;monocytes: 2.0;T-cells: 1.9									CAB002426, CAB002921, HPA029298, HPA069790	Enhanced		Approved	Vesicles
ACHE	YT	ENSG00000087085	Acetylcholinesterase (Cartwright blood group)	P22303	7	100889994-100896974	Blood group antigen proteins, Enzymes, FDA approved drug targets, Predicted intracellular proteins, Predicted membrane proteins	Evidence at protein level	Evidence at transcript level	Evidence at protein level	Evidence at protein level	Evidence at protein level	Group enriched	Detected in many	4	brain: 43.8;skeletal muscle: 98.2	Cell line enhanced	Detected in some		BEWO: 8.0;CACO-2: 12.6;K-562: 14.8;Karpas-707: 24.7;U-2 OS: 5.9	Low cancer specificity	Detected in many			Low region specificity	Detected in all			Not detected	Not detected			Not detected	Not detected			Low region specificity	Detected in all			Low region specificity	Detected in all			HPA027098			Approved	Golgi apparatus,Vesicles
ACP2	LAP	ENSG00000134575	Acid phosphatase 2, lysosomal	P11117	11	47239302-47248906	Disease related genes, Enzymes, Potential drug targets, Predicted intracellular proteins, Predicted membrane proteins	Evidence at protein level	Evidence at transcript level	Evidence at protein level	Evidence at protein level	Evidence at protein level	Low tissue specificity	Detected in all			Low cell line specificity	Detected in all			Low cancer specificity	Detected in all			Low region specificity	Detected in all			Cell type enhanced	Detected in many		intermediate monocyte: 30.3	Lineage enriched	Detected in all	5	monocytes: 30.3	Low region specificity	Detected in all			Low region specificity	Detected in all
ACP5	HPAP, TRAP	ENSG00000102575	Acid phosphatase 5, tartrate resistant	P13686	19	11574660-11579008	Disease related genes, Enzymes, Plasma proteins, Potential drug targets, Predicted intracellular proteins	Evidence at protein level	Evidence at protein level	Evidence at protein level	Evidence at protein level	Evidence at protein level	Tissue enhanced	Detected in many		adipose tissue: 117.9;lung: 151.9	Cell line enhanced	Detected in some		BEWO: 14.3;RPMI-8226: 13.6;SK-MEL-30: 40.4;U-138 MG: 38.0	Low cancer specificity	Detected in all			Low region specificity	Detected in many			Cell type enhanced	Detected in many		memory B-cell: 51.4	Low lineage specificity	Detected in all			Low region specificity	Detected in single			Low region specificity	Detected in many			CAB002584, HPA057655, HPA059463	Enhanced		Approved	Cytosol
ACP6	ACPL1, LPAP	ENSG00000162836	Acid phosphatase 6, lysophosphatidic	Q9NPH0	1	147629652-147670496	Enzymes, Predicted intracellular proteins	Evidence at protein level	Evidence at transcript level	Evidence at protein level	Evidence at protein level	Evidence at protein level	Low tissue specificity	Detected in all			Cell line enhanced	Detected in many		RPMI-8226: 26.6;RPTEC TERT1: 47.0	Low cancer specificity	Detected in all			Low region specificity	Detected in all			Low cell type specificity	Detected in many			Low lineage specificity	Detected in many			Low region specificity	Detected in all			Low region specificity	Detected in all			HPA028560	Uncertain
ACP7	FLJ16165, PAPL, PAPL1	ENSG00000183760	Acid phosphatase 7, tartrate resistant (putative)	Q6ZNF0	19	39083913-39111493	Enzymes, Predicted intracellular proteins, Predicted secreted proteins	Evidence at protein level	Evidence at transcript level	Evidence at transcript level	Evidence at protein level	Evidence at protein level	Group enriched	Detected in some	7	brain: 15.2;lymphoid tissue: 6.1;skin 1: 14.1;tongue: 5.5	Cell line enriched	Detected in some	5	U-87 MG: 31.2	Group enriched	Detected in some	5	cervical cancer: 0.8;head and neck cancer: 2.6;lung cancer: 1.4;melanoma: 1.0;urothelial cancer: 1.0	Low region specificity	Detected in many			Not detected	Not detected			Not detected	Not detected			Low region specificity	Detected in many			Not detected	Not detected			HPA042613	Uncertain
ACPP	ACP-3, ACP3, PAP	ENSG00000014257	Acid phosphatase, prostate	P15309	3	132317367-132368298	Cancer-related genes, Enzymes, Plasma proteins, Predicted intracellular proteins, Predicted membrane proteins, Predicted secreted proteins	Evidence at protein level	Evidence at protein level	Evidence at protein level	Evidence at protein level	Evidence at protein level	Tissue enriched	Detected in many	8	prostate: 345.2	Cell line enhanced	Detected in some		BJ hTERT+: 10.2;NB-4: 7.7;RPMI-8226: 32.3;U-698: 9.4;U-87 MG: 9.0	Cancer enriched	Detected in many	275	prostate cancer: 1227.2	Low region specificity	Detected in single			Cell type enhanced	Detected in many		eosinophil: 43.1	Low lineage specificity	Detected in many			Low region specificity	Detected in some							CAB000071, HPA004335, HPA063916	Enhanced
ACR		ENSG00000100312	Acrosin	P10323	22	50738196-50745334	Enzymes, Predicted secreted proteins	Evidence at protein level	Evidence at protein level	Evidence at transcript level	Evidence at protein level	Evidence at protein level	Tissue enriched	Detected in some	87	testis: 106.3	Cell line enhanced	Detected in some		Hep G2: 1.7;HUVEC TERT2: 1.1;NTERA-2: 1.7;TIME: 1.4	Not detected	Not detected			Not detected	Not detected			Not detected	Not detected			Not detected	Not detected			Low region specificity	Detected in many			Low region specificity	Detected in single			HPA048687	Enhanced
ACRBP	CT23, OY-TES-1, SP32	ENSG00000111644	Acrosin binding protein	Q8NEB7	12	6638075-6647460	Predicted intracellular proteins	Evidence at protein level	Evidence at protein level	Evidence at transcript level	Evidence at protein level	Evidence at protein level	Tissue enriched	Detected in some	10	testis: 170.4	Cell line enhanced	Detected in some		HEL: 5.4;HMC-1: 7.2;U-266/70: 16.0;U-266/84: 10.5	Low cancer specificity	Detected in many			Low region specificity	Detected in single			Group enriched	Detected in many	4	classical monocyte: 7.7;intermediate monocyte: 9.8;myeloid DC: 11.0;non-classical monocyte: 17.6	Group enriched	Detected in many	8	dendritic cells: 11.0;monocytes: 17.6	Low region specificity	Detected in all			Low region specificity	Detected in all			HPA039081, HPA039082	Enhanced		Approved	Nucleoplasm,Vesicles
ACRV1	D11S4365, SP-10, SPACA2	ENSG00000134940	Acrosomal vesicle protein 1	P26436	11	125671522-125681123	Predicted intracellular proteins	Evidence at protein level	Evidence at protein level	Evidence at protein level	Evidence at protein level	Evidence at protein level	Tissue enriched	Detected in some	31	testis: 57.2	Cell line enhanced	Detected in many		AF22: 5.9;HEL: 6.9	Low cancer specificity	Detected in single			Not detected	Not detected			Not detected	Not detected			Not detected	Not detected			Not detected	Not detected			Not detected	Not detected			HPA038718, HPA038719	Enhanced
ACSF2	ACSMW, FLJ20920	ENSG00000167107	Acyl-CoA synthetase family member 2	Q96CM8	17	50426158-50474845	Predicted intracellular proteins, Predicted membrane proteins	Evidence at protein level	Evidence at protein level	Evidence at protein level	Evidence at protein level	Evidence at protein level	Tissue enhanced	Detected in all		kidney: 60.0	Cell line enhanced	Detected in many		RT4: 37.5	Low cancer specificity	Detected in all			Low region specificity	Detected in all			Low cell type specificity	Detected in many			Low lineage specificity	Detected in all			Low region specificity	Detected in all			Low region specificity	Detected in all			HPA024693	Enhanced		Approved	Nucleoplasm,Microtubules,Cytosol
ACTL10	C20orf134	ENSG00000182584	Actin like 10	Q5JWF8	20	33666498-33668525	Predicted intracellular proteins	Evidence at protein level	Evidence at transcript level	Evidence at transcript level	Evidence at protein level	Evidence at protein level	Tissue enriched	Detected in many	7	testis: 46.3	Cell line enhanced	Detected in many		HaCaT: 6.1;RPMI-8226: 8.0;SiHa: 5.7	Low cancer specificity	Detected in many			Not detected	Not detected			Low cell type specificity	Detected in many			Low lineage specificity	Detected in all			Not detected	Not detected
ACVR1	ACVR1A, ACVRLK2, ALK2, SKR1	ENSG00000115170	Activin A receptor type 1	Q04771	2	157736444-157875862	Cancer-related genes, Disease related genes, Enzymes, Potential drug targets, Predicted intracellular proteins, Predicted membrane proteins	Evidence at protein level	Evidence at transcript level	Evidence at protein level	Evidence at protein level	Evidence at protein level	Low tissue specificity	Detected in all			Low cell line specificity	Detected in many			Low cancer specificity	Detected in all			Low region specificity	Detected in all			Low cell type specificity	Detected in many			Low lineage specificity	Detected in all			Low region specificity	Detected in all			Low region specificity	Detected in all			HPA007505, HPA046514	Approved		Approved	Nucleoli,Cytosol
ACVR1C	ACVRLK7, ALK7	ENSG00000123612	Activin A receptor type 1C	Q8NER5	2	157526767-157629005	Enzymes, Predicted intracellular proteins, Predicted membrane proteins	Evidence at protein level	Evidence at protein level	Evidence at protein level	Evidence at protein level		Tissue enhanced	Detected in many		adipose tissue: 36.2;breast: 15.3	Group enriched	Detected in some	4	ASC diff: 15.1;HDLM-2: 6.6	Low cancer specificity	Detected in some			Low region specificity	Detected in all			Cell type enhanced	Detected in some		naive CD4 T-cell: 2.8	Lineage enriched	Detected in single	4	T-cells: 2.8	Low region specificity	Detected in many			Group enriched	Detected in many	5	basal ganglia: 29.2;cerebral cortex: 8.1;hippocampal formation: 21.6	HPA007982, HPA011933	Approved
ACVRL1	ACVRLK1, ALK1, HHT, HHT2, ORW2	ENSG00000139567	Activin A receptor like type 1	P37023	12	51906908-51923361	Disease related genes, Enzymes, Potential drug targets, Predicted intracellular proteins, Predicted membrane proteins	Evidence at protein level	Evidence at protein level	Evidence at protein level	Evidence at protein level	Evidence at protein level	Tissue enhanced	Detected in many		lung: 55.0	Cell line enhanced	Detected in some		ASC diff: 18.1;ASC TERT1: 12.4;EFO-21: 16.0;HUVEC TERT2: 58.5;TIME: 45.2	Low cancer specificity	Detected in all			Low region specificity	Detected in all			Group enriched	Detected in some	12	classical monocyte: 3.6;myeloid DC: 5.0	Group enriched	Detected in many	12	dendritic cells: 5.0;monocytes: 3.6	Low region specificity	Detected in all			Low region specificity	Detected in all			HPA007041	Approved
ACYP1		ENSG00000119640	Acylphosphatase 1	P07311	14	75053221-75069483	Enzymes, Predicted intracellular proteins	Evidence at protein level	Evidence at transcript level	Evidence at protein level	Evidence at protein level	Evidence at protein level	Low tissue specificity	Detected in all			Low cell line specificity	Detected in all			Low cancer specificity	Detected in all			Low region specificity	Detected in all			Low cell type specificity	Detected in many			Low lineage specificity	Detected in all			Low region specificity	Detected in all							HPA034944	Approved		Approved	Nucleoplasm,Cytosol
ACYP2		ENSG00000170634	Acylphosphatase 2	P14621	2	53970838-54305300	Enzymes, Predicted intracellular proteins	Evidence at protein level	Evidence at transcript level	Evidence at protein level	Evidence at protein level	Evidence at protein level	Tissue enhanced	Detected in all		skeletal muscle: 116.4	Low cell line specificity	Detected in all			Low cancer specificity	Detected in all			Low region specificity	Detected in all			Low cell type specificity	Detected in all			Low lineage specificity	Detected in all							Low region specificity	Detected in all			HPA035301	Uncertain		Approved	Nucleoplasm
ADA2	ADGF, CECR1, IDGFL	ENSG00000093072	Adenosine deaminase 2	Q9NZK5	22	17178790-17221989	Disease related genes, Enzymes, Plasma proteins, Potential drug targets, Predicted intracellular proteins, Predicted secreted proteins	Evidence at protein level	Evidence at transcript level	Evidence at protein level	Evidence at protein level	Evidence at protein level	Tissue enhanced	Detected in many		lymphoid tissue: 63.0	Cell line enhanced	Detected in some		CAPAN-2: 13.0;EFO-21: 11.5;HUVEC TERT2: 12.4;Karpas-707: 22.1;MOLT-4: 20.5;U-266/70: 12.6;U-937: 20.7	Low cancer specificity	Detected in all			Low region specificity	Detected in all			Low cell type specificity	Detected in all			Low lineage specificity	Detected in all							Low region specificity	Detected in all			HPA007888	Uncertain
ADAM10	CD156c, HsT18717, kuz, MADM	ENSG00000137845	ADAM metallopeptidase domain 10	O14672	15	58588807-58749978	Cancer-related genes, CD markers, Disease related genes, Enzymes, Plasma proteins, Potential drug targets, Predicted intracellular proteins, Predicted membrane proteins, Transporters	Evidence at protein level	Evidence at protein level	Evidence at protein level	Evidence at protein level	Evidence at protein level	Low tissue specificity	Detected in all			Cell line enhanced	Detected in all		U-2197: 76.0	Low cancer specificity	Detected in all			Low region specificity	Detected in all			Low cell type specificity	Detected in all			Low lineage specificity	Detected in all			Low region specificity	Detected in all			Low region specificity	Detected in all			CAB001709, HPA050670	Approved		Supported	Nucleoplasm,Vesicles,Plasma membrane
ADAM12	MCMPMltna, MLTN	ENSG00000148848	ADAM metallopeptidase domain 12	O43184	10	126012381-126388455	Predicted membrane proteins, Predicted secreted proteins, Transporters	Evidence at protein level	Evidence at protein level	Evidence at protein level	Evidence at protein level	Evidence at protein level	Tissue enriched	Detected in many	50	placenta: 487.4	Cell line enhanced	Detected in many		fHDF/TERT166: 46.4;hTEC/SVTERT24-B: 29.2;U-2197: 28.8;U-251 MG: 25.7;U-87 MG: 22.1	Low cancer specificity	Detected in many			Low region specificity	Detected in single			Cell type enriched	Detected in some	5	MAIT T-cell: 9.8	Lineage enriched	Detected in single	98	T-cells: 9.8	Low region specificity	Detected in all			Low region specificity	Detected in some			HPA030866, HPA030867, HPA030868	Enhanced		Supported	Plasma membrane
ADAM15	MDC15	ENSG00000143537	ADAM metallopeptidase domain 15	Q13444	1	155050566-155062775	Predicted intracellular proteins, Predicted membrane proteins	Evidence at protein level	Evidence at transcript level	Evidence at protein level	Evidence at protein level	Evidence at protein level	Low tissue specificity	Detected in all			Cell line enhanced	Detected in many		PC-3: 63.6;RPMI-8226: 67.0	Low cancer specificity	Detected in all			Low region specificity	Detected in all			Group enriched	Detected in many	4	classical monocyte: 17.2;intermediate monocyte: 12.0;myeloid DC: 28.7	Group enriched	Detected in many	5	dendritic cells: 28.7;monocytes: 17.2	Low region specificity	Detected in all			Low region specificity	Detected in all			HPA011633, HPA072878	Uncertain		Uncertain	Vesicles
ADAM17	CD156B, cSVP, TACE	ENSG00000151694	ADAM metallopeptidase domain 17	P78536	2	9488486-9555792	CD markers, Disease related genes, Enzymes, Potential drug targets, Predicted intracellular proteins, Predicted membrane proteins, Transporters	Evidence at protein level	Evidence at protein level	Evidence at protein level	Evidence at protein level	Evidence at protein level	Low tissue specificity	Detected in all			Low cell line specificity	Detected in all			Low cancer specificity	Detected in all			Low region specificity	Detected in all			Low cell type specificity	Detected in all			Low lineage specificity	Detected in all			Low region specificity	Detected in all			Low region specificity	Detected in all			HPA010738, CAB025906, HPA051575	Approved		Supported	Cytosol
ADAM18	ADAM27, tMDCIII	ENSG00000168619	ADAM metallopeptidase domain 18	Q9Y3Q7	8	39584489-39730064	Predicted intracellular proteins, Predicted membrane proteins	Evidence at protein level	Evidence at transcript level	Evidence at transcript level	Evidence at protein level	Evidence at protein level	Tissue enriched	Detected in single	98	testis: 42.7	Cell line enhanced	Detected in single		Karpas-707: 1.5	Not detected	Not detected			Not detected	Not detected			Not detected	Not detected			Not detected	Not detected			Region enhanced	Detected in single		cerebral cortex: 1.0	Low region specificity	Detected in many
ADAM22	MDC2	ENSG00000008277	ADAM metallopeptidase domain 22	Q9P0K1	7	87934143-88202889	Predicted intracellular proteins, Predicted membrane proteins	Evidence at protein level	Evidence at transcript level	Evidence at protein level	Evidence at protein level	Evidence at protein level	Tissue enhanced	Detected in many		brain: 46.9	Cell line enhanced	Detected in many		Karpas-707: 35.5;SH-SY5Y: 33.8;U-266/84: 13.6	Low cancer specificity	Detected in many			Low region specificity	Detected in all			Low cell type specificity	Detected in many			Low lineage specificity	Detected in many			Low region specificity	Detected in all			Low region specificity	Detected in all			HPA050325, CAB079064		Supported	Approved	Cell Junctions
ADAM28	ADAM23, eMDCII, MDC-Lm, MDC-Ls	ENSG00000042980	ADAM metallopeptidase domain 28	Q9UKQ2	8	24294040-24359018	Plasma proteins, Predicted membrane proteins, Predicted secreted proteins, Transporters	Evidence at protein level	Evidence at protein level	Evidence at transcript level	Evidence at protein level	Evidence at protein level	Tissue enhanced	Detected in many		epididymis: 133.1	Cell line enriched	Detected in some	8	CAPAN-2: 24.7	Low cancer specificity	Detected in many			Low region specificity	Detected in many			Cell type enhanced	Detected in many		memory B-cell: 24.9;naive B-cell: 32.2	Low lineage specificity	Detected in many			Not detected	Not detected			Low region specificity	Detected in all			HPA074034	Enhanced		Approved	Plasma membrane,Mitochondria
ADAM29	CT73, svph1	ENSG00000168594	ADAM metallopeptidase domain 29	Q9UKF5	4	174829668-174978180	Disease related genes, Predicted intracellular proteins, Predicted membrane proteins	Evidence at protein level	Evidence at transcript level	Evidence at protein level	Evidence at protein level	Evidence at protein level	Tissue enriched	Detected in some	17	testis: 38.2	Cell line enhanced	Detected in some		Karpas-707: 3.2;RH-30: 2.1;U-266/70: 1.7;U-698: 1.2	Not detected	Not detected			Not detected	Not detected			Group enriched	Detected in some	5	MAIT T-cell: 1.0;naive CD8 T-cell: 1.3;T-reg: 2.2	Lineage enriched	Detected in single	7	T-cells: 2.2	Not detected	Not detected			Not detected	Not detected
ADAM32		ENSG00000197140	ADAM metallopeptidase domain 32	Q8TC27	8	39106990-39284911	Predicted intracellular proteins, Predicted membrane proteins	Evidence at protein level	Evidence at protein level	Evidence at protein level	Evidence at protein level	Evidence at protein level	Tissue enriched	Detected in some	18	testis: 47.0	Cell line enhanced	Detected in some		MCF7: 2.7;U-2 OS: 3.7	Not detected	Not detected			Not detected	Not detected			Low cell type specificity	Detected in some			Low lineage specificity	Detected in many			Not detected	Not detected			Low region specificity	Detected in all			HPA044156, HPA062151	Enhanced		Approved	Nucleoplasm,Vesicles
ADAM33	C20orf153, dJ964F7.1, DKFZp434K0521	ENSG00000149451	ADAM metallopeptidase domain 33	Q9BZ11	20	3667965-3682246	Disease related genes, Predicted intracellular proteins, Predicted membrane proteins	Evidence at protein level	Evidence at transcript level	Evidence at protein level	Evidence at protein level	Evidence at protein level	Tissue enhanced	Detected in many		cervix, uterine: 55.7;smooth muscle: 58.0	Cell line enhanced	Detected in some		ASC diff: 30.7;ASC TERT1: 39.7;BJ: 13.5;BJ hTERT+: 23.2;fHDF/TERT166: 13.8;U-2197: 18.4	Low cancer specificity	Detected in many			Low region specificity	Detected in many			Cell type enriched	Detected in single	12	plasmacytoid DC: 1.2	Lineage enriched	Detected in single	12	dendritic cells: 1.2	Region enhanced	Detected in single		cerebral cortex: 1.0	Low region specificity	Detected in all			HPA067152, HPA071758	Approved		Uncertain	Nuclear speckles,Plasma membrane
ADAM7	EAPI, GP-83	ENSG00000069206	ADAM metallopeptidase domain 7	Q9H2U9	8	24440930-24526970	Disease related genes, Plasma proteins, Predicted intracellular proteins, Predicted membrane proteins	Evidence at protein level	Evidence at protein level	Evidence at protein level	Evidence at protein level	Evidence at protein level	Tissue enriched	Detected in some	14	epididymis: 309.9	Group enriched	Detected in some	31	BEWO: 4.3;NB-4: 10.8;RPMI-8226: 2.8;SH-SY5Y: 3.3	Group enriched	Detected in some	16	prostate cancer: 1.0;renal cancer: 0.5	Not detected	Not detected			Not detected	Not detected			Not detected	Not detected			Not detected	Not detected			Low region specificity	Detected in all			HPA008879	Enhanced
ADAM8	CD156, CD156a, MS2	ENSG00000151651	ADAM metallopeptidase domain 8	P78325	10	133262403-133276868	CD markers, Plasma proteins, Predicted intracellular proteins, Predicted membrane proteins	Evidence at protein level	Evidence at transcript level	Evidence at protein level	Evidence at protein level	Evidence at protein level	Tissue enhanced	Detected in many		blood: 56.8;bone marrow: 37.1;lymphoid tissue: 28.3	Cell line enhanced	Detected in some		A-431: 22.3;BEWO: 32.2;CAPAN-2: 27.3;HaCaT: 26.8;HDLM-2: 17.2;U-87 MG: 13.7	Low cancer specificity	Detected in all			Low region specificity	Detected in many			Group enriched	Detected in many	4	basophil: 20.7;eosinophil: 56.8;neutrophil: 32.9	Lineage enriched	Detected in all	7	granulocytes: 56.8	Not detected	Not detected			Not detected	Not detected			HPA064637	Approved
ADAM9	CORD9, KIAA0021, MCMP, MDC9, Mltng	ENSG00000168615	ADAM metallopeptidase domain 9	Q13443	8	38996869-39105144	Cancer-related genes, Disease related genes, Plasma proteins, Predicted membrane proteins, Predicted secreted proteins	Evidence at protein level	Evidence at transcript level	Evidence at protein level	Evidence at protein level	Evidence at protein level	Low tissue specificity	Detected in all			Low cell line specificity	Detected in all			Low cancer specificity	Detected in all			Low region specificity	Detected in all			Cell type enhanced	Detected in many		classical monocyte: 11.4	Low lineage specificity	Detected in many			Low region specificity	Detected in all			Low region specificity	Detected in all			HPA004000			Approved	Endoplasmic reticulum,Vesicles
ADAMDEC1	M12.219	ENSG00000134028	ADAM like decysin 1	O15204	8	24384285-24406013	Plasma proteins, Predicted intracellular proteins, Predicted secreted proteins	Evidence at protein level	Evidence at transcript level	Evidence at protein level	Evidence at protein level	Evidence at protein level	Group enriched	Detected in some	17	intestine: 126.7;lymphoid tissue: 46.3	Cell line enriched	Detected in some	4	U-266/70: 15.2	Low cancer specificity	Detected in all			Not detected	Not detected			Cell type enhanced	Detected in some		eosinophil: 4.5	Group enriched	Detected in many	7	B-cells: 2.7;granulocytes: 4.5;monocytes: 2.1	Not detected	Not detected			Low region specificity	Detected in all
ADAMTS1	C3-C5, KIAA1346, METH1	ENSG00000154734	ADAM metallopeptidase with thrombospondin type 1 motif 1	Q9UHI8	21	26835747-26845409	Cancer-related genes, Plasma proteins, Predicted intracellular proteins, Predicted membrane proteins, Predicted secreted proteins, Transporters	Evidence at protein level	Evidence at transcript level	Evidence at protein level	Evidence at protein level	Evidence at protein level	Tissue enhanced	Detected in many		ovary: 112.8	Cell line enhanced	Detected in many		ASC diff: 60.9;BJ: 71.0;hTEC/SVTERT24-B: 49.0;hTERT-HME1: 44.6;RPTEC TERT1: 41.6	Low cancer specificity	Detected in all			Low region specificity	Detected in all			Group enriched	Detected in some	6	gdTCR: 8.0;NK-cell: 9.0	Group enriched	Detected in many	85	NK-cells: 9.0;T-cells: 8.0	Low region specificity	Detected in all			Low region specificity	Detected in some			CAB016394, HPA031498	Uncertain		Approved	Plasma membrane
ADAMTS10	ADAM-TS10	ENSG00000142303	ADAM metallopeptidase with thrombospondin type 1 motif 10	Q9H324	19	8580242-8610735	Disease related genes, Predicted intracellular proteins, Predicted secreted proteins	Evidence at protein level	Evidence at transcript level	Evidence at protein level	Evidence at protein level		Low tissue specificity	Detected in all			Cell line enhanced	Detected in some		HeLa: 4.5;NB-4: 27.9;REH: 7.4	Low cancer specificity	Detected in all			Low region specificity	Detected in all			Cell type enhanced	Detected in single		gdTCR: 1.0	Low lineage specificity	Detected in single			Region enriched	Detected in single	5	cerebellum: 5.4	Low region specificity	Detected in all			HPA040223	Uncertain
ADAMTS12		ENSG00000151388	ADAM metallopeptidase with thrombospondin type 1 motif 12	P58397	5	33523535-33892192	Plasma proteins, Predicted secreted proteins	Evidence at protein level	Evidence at transcript level	Evidence at protein level	Evidence at protein level	Evidence at protein level	Low tissue specificity	Detected in many			Cell line enhanced	Detected in many		ASC diff: 17.3;BJ hTERT+: 15.7;hTEC/SVTERT24-B: 22.6;U-2 OS: 17.5	Low cancer specificity	Detected in many			Low region specificity	Detected in some			Not detected	Not detected			Not detected	Not detected			Low region specificity	Detected in single			Low region specificity	Detected in all			HPA035973, HPA075079	Uncertain		Approved	Nucleoli,Mitochondria
ADAMTS13	C9orf8, DKFZp434C2322, FLJ42993, MGC118899, MGC118900, TTP, vWF-CP, VWFCP	ENSG00000160323	ADAM metallopeptidase with thrombospondin type 1 motif 13	Q76LX8	9	133414358-133459402	Disease related genes, Enzymes, Plasma proteins, Potential drug targets, Predicted intracellular proteins, Predicted secreted proteins	Evidence at protein level	Evidence at transcript level	Evidence at protein level	Evidence at protein level	Evidence at protein level	Tissue enriched	Detected in many	8	liver: 53.7	Cell line enhanced	Detected in many		SH-SY5Y: 6.9	Low cancer specificity	Detected in many			Low region specificity	Detected in all			Cell type enriched	Detected in single	4	basophil: 2.3	Lineage enriched	Detected in single	4	granulocytes: 2.3	Low region specificity	Detected in many			Low region specificity	Detected in many			HPA042014, HPA042844, HPA052077	Approved		Approved	Vesicles
ADAMTS14		ENSG00000138316	ADAM metallopeptidase with thrombospondin type 1 motif 14	Q8WXS8	10	70672803-70762441	Cancer-related genes, Plasma proteins, Predicted secreted proteins	Evidence at protein level	Evidence at transcript level	Evidence at transcript level	Evidence at protein level	Evidence at protein level	Tissue enhanced	Detected in many		brain: 13.4;gallbladder: 12.3;placenta: 13.5	Cell line enhanced	Detected in some		CAPAN-2: 10.2;K-562: 11.4;RH-30: 6.2;U-138 MG: 10.3	Low cancer specificity	Detected in many			Low region specificity	Detected in all			Cell type enhanced	Detected in single		intermediate monocyte: 1.1	Lineage enriched	Detected in single	11	monocytes: 1.1	Region enriched	Detected in single	5	hippocampal formation: 0.4	Low region specificity	Detected in many
ADAMTS15		ENSG00000166106	ADAM metallopeptidase with thrombospondin type 1 motif 15	Q8TE58	11	130448974-130476641	Predicted secreted proteins	Evidence at protein level	Evidence at transcript level	Evidence at transcript level	Evidence at protein level	Evidence at protein level	Tissue enhanced	Detected in many		adipose tissue: 47.4	Cell line enhanced	Detected in some		ASC diff: 36.0;ASC TERT1: 21.7;EFO-21: 18.1	Low cancer specificity	Detected in many			Low region specificity	Detected in single			Not detected	Not detected			Not detected	Not detected			Low region specificity	Detected in many			Low region specificity	Detected in many			HPA042867	Uncertain		Approved	Cytosol
ADAMTS16	ADAMTS16s	ENSG00000145536	ADAM metallopeptidase with thrombospondin type 1 motif 16	Q8TE57	5	5140330-5320304	Predicted secreted proteins	Evidence at protein level	Evidence at protein level	Evidence at transcript level	Evidence at protein level	Evidence at protein level	Tissue enhanced	Detected in many		brain: 20.4;ovary: 16.3	Cell line enhanced	Detected in some		hTEC/SVTERT24-B: 6.2;U-2 OS: 4.9;U-2197: 9.1;U-87 MG: 4.7	Low cancer specificity	Detected in many			Group enriched	Detected in many	5	cerebellum: 20.4;cerebral cortex: 5.2	Cell type enriched	Detected in single	10	NK-cell: 3.6	Lineage enriched	Detected in single	10	NK-cells: 3.6	Low region specificity	Detected in many			Low region specificity	Detected in some			HPA067668			Approved	Nucleoplasm,Nuclear membrane,Midbody ring,Mitochondria
ADAMTS17	FLJ16363, FLJ32769	ENSG00000140470	ADAM metallopeptidase with thrombospondin type 1 motif 17	Q8TE56	15	99971589-100342005	Disease related genes, Predicted intracellular proteins, Predicted secreted proteins	Evidence at protein level	Evidence at transcript level	Evidence at transcript level	Evidence at protein level	Evidence at protein level	Tissue enhanced	Detected in many		lymphoid tissue: 20.1	Cell line enhanced	Detected in some		HEK 293: 12.0;RPMI-8226: 4.5;SK-BR-3: 4.6;SK-MEL-30: 5.9;WM-115: 5.5	Low cancer specificity	Detected in many			Low region specificity	Detected in many			Cell type enhanced	Detected in single		basophil: 1.4	Low lineage specificity	Detected in single			Low region specificity	Detected in all			Low region specificity	Detected in some			HPA062487			Approved	Nucleoplasm
ADAMTS18	ADAMTS21	ENSG00000140873	ADAM metallopeptidase with thrombospondin type 1 motif 18	Q8TE60	16	77247813-77435114	Cancer-related genes, Disease related genes, Predicted intracellular proteins, Predicted secreted proteins	Evidence at protein level	Evidence at transcript level	Evidence at protein level	Evidence at protein level		Group enriched	Detected in some	8	adipose tissue: 16.1;brain: 31.9;placenta: 27.6	Group enriched	Detected in some	8	HUVEC TERT2: 12.1;TIME: 3.7;U-87 MG: 7.4	Low cancer specificity	Detected in single			Region enriched	Detected in all	5	cerebellum: 31.9	Not detected	Not detected			Not detected	Not detected			Region enriched	Detected in single	5	cerebellum: 3.7	Not detected	Not detected			HPA044326	Uncertain		Approved	Midbody,Mitotic spindle
ADAMTS19		ENSG00000145808	ADAM metallopeptidase with thrombospondin type 1 motif 19	Q8TE59	5	129460265-129738683	Predicted secreted proteins	Evidence at protein level	Evidence at transcript level	Evidence at transcript level	Evidence at protein level	Evidence at protein level	Tissue enhanced	Detected in some		cervix, uterine: 16.6;endometrium 1: 14.6;smooth muscle: 9.0	Group enriched	Detected in some	8	MCF7: 11.7;SH-SY5Y: 27.0	Cancer enhanced	Detected in some		endometrial cancer: 1.7	Low region specificity	Detected in many			Not detected	Not detected			Not detected	Not detected			Region enriched	Detected in single	5	olfactory region: 4.8	Low region specificity	Detected in all			HPA056171, HPA058438	Uncertain		Approved	Vesicles,Midbody
ADAMTS2	ADAM-TS2, ADAMTS-3, hPCPNI, NPI, PCINP	ENSG00000087116	ADAM metallopeptidase with thrombospondin type 1 motif 2	O95450	5	179110851-179345430	Disease related genes, Enzymes, Plasma proteins, Potential drug targets, Predicted intracellular proteins, Predicted secreted proteins	Evidence at protein level	Evidence at transcript level	Evidence at transcript level	Evidence at protein level	Evidence at protein level	Low tissue specificity	Detected in many			Cell line enhanced	Detected in some		ASC diff: 13.7;ASC TERT1: 13.7;BJ: 12.1;fHDF/TERT166: 14.2;HHSteC: 44.5;HSkMC: 35.5	Low cancer specificity	Detected in all			Low region specificity	Detected in many			Low cell type specificity	Detected in some			Low lineage specificity	Detected in many			Low region specificity	Detected in all			Low region specificity	Detected in single			HPA028363, HPA028444	Uncertain		Approved	Vesicles,Plasma membrane
ADAMTS20	GON-1	ENSG00000173157	ADAM metallopeptidase with thrombospondin type 1 motif 20	P59510	12	43353866-43551921	Cancer-related genes, Predicted intracellular proteins, Predicted secreted proteins	Evidence at transcript level	Evidence at transcript level	Evidence at transcript level	Evidence at transcript level		Group enriched	Detected in some	8	brain: 5.1;placenta: 3.6;retina: 1.5;testis: 2.3	Cell line enhanced	Detected in some		EFO-21: 2.4;Karpas-707: 6.6;NB-4: 2.9;NTERA-2: 5.2;U-266/70: 7.5;U-266/84: 3.8	Not detected	Not detected			Region enhanced	Detected in many		pons and medulla: 5.1	Not detected	Not detected			Not detected	Not detected			Low region specificity	Detected in all			Low region specificity	Detected in all			HPA027608, HPA027609	Uncertain
ADAMTS3	ADAMTS-4, KIAA0366	ENSG00000156140	ADAM metallopeptidase with thrombospondin type 1 motif 3	O15072	4	72280969-72569386	Cancer-related genes, Predicted secreted proteins	Evidence at protein level	Evidence at transcript level	Evidence at transcript level	Evidence at protein level	Evidence at protein level	Low tissue specificity	Detected in many			Cell line enhanced	Detected in some		AF22: 12.3;AN3-CA: 7.1;HEL: 12.7;K-562: 10.8;SH-SY5Y: 6.5;U-2 OS: 7.9	Low cancer specificity	Detected in many			Low region specificity	Detected in many			Not detected	Not detected			Not detected	Not detected			Low region specificity	Detected in many			Low region specificity	Detected in many			HPA021368, HPA021369	Uncertain		Approved	Intermediate filaments
ADAMTS5	ADAMTS11, ADMP-2	ENSG00000154736	ADAM metallopeptidase with thrombospondin type 1 motif 5	Q9UNA0	21	26917912-26966513	Cancer-related genes, Predicted secreted proteins	Evidence at protein level	Evidence at protein level	Evidence at protein level	Evidence at protein level	Evidence at protein level	Tissue enhanced	Detected in many		breast: 21.2;placenta: 20.9	Cell line enhanced	Detected in some		ASC diff: 23.3;ASC TERT1: 9.9;fHDF/TERT166: 9.3;RH-30: 24.7;U-87 MG: 8.9	Low cancer specificity	Detected in many			Low region specificity	Detected in many			Cell type enriched	Detected in single	6	classical monocyte: 1.5	Lineage enriched	Detected in single	6	monocytes: 1.5	Low region specificity	Detected in some			Low region specificity	Detected in single			HPA005661, CAB025996, HPA030906, HPA030908	Approved		Supported	Nucleoplasm
ADAMTS6	ADAM-TS6	ENSG00000049192	ADAM metallopeptidase with thrombospondin type 1 motif 6	Q9UKP5	5	65148736-65481920	Cancer-related genes, Predicted secreted proteins	Evidence at protein level	Evidence at protein level	Evidence at transcript level	Evidence at protein level	Evidence at protein level	Tissue enriched	Detected in many	5	placenta: 32.4	Cell line enhanced	Detected in many		BJ: 9.8;HBF TERT88: 10.8;hTEC/SVTERT24-B: 10.0;hTERT-HME1: 11.9;TIME: 11.2;U-2197: 12.8	Low cancer specificity	Detected in some			Low region specificity	Detected in some			Cell type enhanced	Detected in many		memory B-cell: 4.8;naive B-cell: 3.6	Group enriched	Detected in many	13	B-cells: 4.8;T-cells: 1.4	Low region specificity	Detected in some			Low region specificity	Detected in all			HPA043441	Enhanced
ADAMTS7	ADAM-TS7, DKFZp434H204	ENSG00000136378	ADAM metallopeptidase with thrombospondin type 1 motif 7	Q9UKP4	15	78759203-78811431	Plasma proteins, Predicted secreted proteins	Evidence at protein level	Evidence at protein level	Evidence at protein level	Evidence at protein level	Evidence at protein level	Tissue enhanced	Detected in many		heart muscle: 31.9	Cell line enriched	Detected in some	9	HMC-1: 76.1	Low cancer specificity	Detected in many			Low region specificity	Detected in many			Not detected	Not detected			Not detected	Not detected			Not detected	Not detected			Low region specificity	Detected in many			HPA045284, HPA048453	Uncertain		Supported	Vesicles
ADAMTS8	ADAM-TS8, FLJ41712, METH2	ENSG00000134917	ADAM metallopeptidase with thrombospondin type 1 motif 8	Q9UP79	11	130404925-130428993	Cancer-related genes, Plasma proteins, Predicted secreted proteins	Evidence at protein level	Evidence at transcript level	Evidence at transcript level	Evidence at protein level	Evidence at protein level	Tissue enhanced	Detected in many		gallbladder: 13.0;lung: 21.0	Cell line enhanced	Detected in some		HEK 293: 1.9;HMC-1: 5.7;NTERA-2: 2.8;U-2 OS: 12.9	Cancer enhanced	Detected in many		endometrial cancer: 5.7	Low region specificity	Detected in many			Not detected	Not detected			Not detected	Not detected			Low region specificity	Detected in many			Group enriched	Detected in many	4	amygdala: 6.4;cerebral cortex: 7.6;hippocampal formation: 7.3;olfactory region: 5.2	HPA066349	Approved
ADAMTS9	KIAA1312	ENSG00000163638	ADAM metallopeptidase with thrombospondin type 1 motif 9	Q9P2N4	3	64515654-64688000	Cancer-related genes, Plasma proteins, Predicted intracellular proteins, Predicted secreted proteins	Evidence at protein level	Evidence at protein level	Evidence at protein level	Evidence at protein level	Evidence at protein level	Tissue enhanced	Detected in many		adipose tissue: 51.4	Cell line enriched	Detected in some	5	SH-SY5Y: 52.2	Low cancer specificity	Detected in all			Low region specificity	Detected in many			Not detected	Not detected			Not detected	Not detected			Low region specificity	Detected in many			Low region specificity	Detected in many			HPA028567, HPA028577, HPA028601	Approved		Approved	Endoplasmic reticulum,Vesicles
ADAMTSL1	ADAMTSR1, C9orf94, FLJ35283	ENSG00000178031	ADAMTS like 1	Q8N6G6	9	17906563-18910950	Predicted intracellular proteins, Predicted secreted proteins	Evidence at protein level	Evidence at transcript level	Evidence at protein level	Evidence at protein level	Evidence at protein level	Tissue enhanced	Detected in many		endometrium 1: 50.7;retina: 39.3	Cell line enhanced	Detected in some		ASC TERT1: 34.6;HSkMC: 17.6;hTEC/SVTERT24-B: 18.1;LHCN-M2: 17.8;TIME: 57.0;U-138 MG: 27.8	Low cancer specificity	Detected in many			Low region specificity	Detected in many			Not detected	Not detected			Not detected	Not detected			Low region specificity	Detected in many			Low region specificity	Detected in all			HPA057437, HPA074973	Uncertain		Approved	Vesicles
ADAMTSL2	KIAA0605	ENSG00000197859	ADAMTS like 2	Q86TH1	9	133532164-133575519	Disease related genes, Plasma proteins, Predicted intracellular proteins, Predicted secreted proteins	Evidence at protein level	Evidence at transcript level	Evidence at protein level	Evidence at protein level	Evidence at protein level	Tissue enhanced	Detected in many		adrenal gland: 30.4;heart muscle: 36.4	Cell line enhanced	Detected in some		Hep G2: 5.8;RPMI-8226: 8.0;SH-SY5Y: 25.1	Low cancer specificity	Detected in all			Low region specificity	Detected in all			Low cell type specificity	Detected in single			Low lineage specificity	Detected in single			Low region specificity	Detected in many			Low region specificity	Detected in all			HPA045634, HPA053812	Approved		Approved	Vesicles
ADAMTSL3	KIAA1233, punctin-2	ENSG00000156218	ADAMTS like 3	P82987	15	83654086-84039842	Predicted secreted proteins	Evidence at protein level	Evidence at transcript level	Evidence at protein level	Evidence at protein level	Evidence at protein level	Low tissue specificity	Detected in many			Group enriched	Detected in some	5	EFO-21: 12.0;RPTEC TERT1: 14.0;TIME: 12.8	Low cancer specificity	Detected in many			Low region specificity	Detected in all			Not detected	Not detected			Not detected	Not detected			Low region specificity	Detected in many			Low region specificity	Detected in many			HPA034773, HPA034774	Uncertain		Approved	Vesicles
ADAMTSL4	DKFZP434K1772, TSRC1	ENSG00000143382	ADAMTS like 4	Q6UY14	1	150549369-150560937	Disease related genes, Predicted secreted proteins	Evidence at protein level	Evidence at protein level	Evidence at protein level	Evidence at protein level	Evidence at protein level	Tissue enriched	Detected in many	7	placenta: 157.1	Cell line enhanced	Detected in many		ASC TERT1: 29.5;BEWO: 62.2;HSkMC: 13.9;K-562: 19.9	Low cancer specificity	Detected in all			Low region specificity	Detected in many			Group enriched	Detected in some	4	classical monocyte: 1.6;intermediate monocyte: 1.8;neutrophil: 2.3;non-classical monocyte: 3.5	Group enriched	Detected in many	5	granulocytes: 2.3;monocytes: 3.5	Low region specificity	Detected in many			Low region specificity	Detected in single			HPA006279	Approved		Approved	Plasma membrane,Cytosol
ADAMTSL5	THSD6	ENSG00000185761	ADAMTS like 5		19	1505018-1513604	Predicted intracellular proteins, Predicted secreted proteins	Evidence at protein level	Evidence at protein level				Tissue enhanced	Detected in many		cervix, uterine: 19.3	Cell line enhanced	Detected in many		CACO-2: 16.1	Low cancer specificity	Detected in many			Low region specificity	Detected in many			Low cell type specificity	Detected in many			Low lineage specificity	Detected in many			Low region specificity	Detected in many			Low region specificity	Detected in many			HPA044050			Approved	Golgi apparatus
ADCK1	FLJ39600	ENSG00000063761	AarF domain containing kinase 1	Q86TW2	14	77800083-77935012	Enzymes, Predicted secreted proteins	Evidence at protein level	Evidence at protein level	Evidence at transcript level	Evidence at protein level	Evidence at protein level	Low tissue specificity	Detected in all			Low cell line specificity	Detected in many			Low cancer specificity	Detected in all			Low region specificity	Detected in all			Low cell type specificity	Detected in many			Low lineage specificity	Detected in all			Low region specificity	Detected in all			Low region specificity	Detected in all			HPA051012, HPA055014	Uncertain		Approved	Nucleoplasm
ADCYAP1	PACAP	ENSG00000141433	Adenylate cyclase activating polypeptide 1	P18509	18	904943-912172	Predicted secreted proteins	Evidence at protein level	Evidence at protein level	Evidence at protein level	Evidence at protein level	Evidence at protein level	Tissue enhanced	Detected in many		brain: 33.8;lymphoid tissue: 16.5	Cell line enriched	Detected in some	12	SCLC-21H: 19.8	Cancer enhanced	Detected in some		pancreatic cancer: 3.2	Low region specificity	Detected in many			Not detected	Not detected			Not detected	Not detected			Low region specificity	Detected in all			Low region specificity	Detected in all			HPA065887	Supported	Supported
ADCYAP1R1	PAC1, PAC1R, PACAPR	ENSG00000078549	ADCYAP receptor type I	P41586	7	31052461-31111479	G-protein coupled receptors, Predicted intracellular proteins, Predicted membrane proteins, Transporters	Evidence at protein level	Evidence at protein level	Evidence at protein level	Evidence at protein level	Evidence at protein level	Tissue enhanced	Detected in many		brain: 71.2;fallopian tube: 25.1	Group enriched	Detected in some	6	AF22: 5.4;NTERA-2: 7.2;SCLC-21H: 6.1;SH-SY5Y: 10.9	Cancer enriched	Detected in some	11	glioma: 45.4	Low region specificity	Detected in all			Not detected	Not detected			Not detected	Not detected			Low region specificity	Detected in all			Low region specificity	Detected in all			HPA030739, HPA049877	Enhanced		Enhanced	Vesicles
ADGRA3	FLJ38547, GPR125, PGR21	ENSG00000152990	Adhesion G protein-coupled receptor A3	Q8IWK6	4	22345071-22516054	G-protein coupled receptors, Predicted intracellular proteins, Predicted membrane proteins	Evidence at protein level	Evidence at transcript level	Evidence at protein level	Evidence at protein level	Evidence at protein level	Tissue enhanced	Detected in all		liver: 51.8	Cell line enhanced	Detected in many		RH-30: 32.8	Low cancer specificity	Detected in all			Low region specificity	Detected in all			Cell type enriched	Detected in single	5	NK-cell: 2.9	Lineage enriched	Detected in single	5	NK-cells: 2.9	Low region specificity	Detected in all			Low region specificity	Detected in all			HPA008904	Uncertain
ADGRB2	BAI2	ENSG00000121753	Adhesion G protein-coupled receptor B2	O60241	1	31727117-31764893	G-protein coupled receptors, Predicted intracellular proteins, Predicted membrane proteins, Transporters	Evidence at protein level	Evidence at protein level	Evidence at protein level	Evidence at protein level	Evidence at protein level	Tissue enriched	Detected in many	10	brain: 52.0	Cell line enhanced	Detected in many		HeLa: 20.5;SH-SY5Y: 15.0;T-47d: 17.3;U-2 OS: 16.9	Cancer enhanced	Detected in many		glioma: 20.5	Low region specificity	Detected in all			Not detected	Not detected			Not detected	Not detected			Low region specificity	Detected in all			Low region specificity	Detected in all			HPA052612, HPA054617			Enhanced	Centrosome
ADGRD1	DKFZp434B1272, GPR133, PGR25	ENSG00000111452	Adhesion G protein-coupled receptor D1	Q6QNK2	12	130953907-131141469	G-protein coupled receptors, Predicted intracellular proteins, Predicted membrane proteins	Evidence at protein level	Evidence at transcript level	Evidence at protein level	Evidence at protein level	Evidence at protein level	Tissue enhanced	Detected in many		smooth muscle: 66.1	Cell line enhanced	Detected in some		BJ: 5.0;fHDF/TERT166: 5.7;HeLa: 10.3;HHSteC: 6.6;HMC-1: 14.2;U-2 OS: 7.0	Low cancer specificity	Detected in many			Low region specificity	Detected in all			Group enriched	Detected in some	7	classical monocyte: 4.1;intermediate monocyte: 4.9;myeloid DC: 2.4;non-classical monocyte: 3.6	Group enriched	Detected in many	6	dendritic cells: 2.4;monocytes: 4.9	Region enhanced	Detected in some		basal ganglia: 5.3	Low region specificity	Detected in all			HPA042395	Uncertain		Approved	Nucleoplasm,Cytosol
ADGRE3	EMR3	ENSG00000131355	Adhesion G protein-coupled receptor E3	Q9BY15	19	14619117-14690027	G-protein coupled receptors, Predicted membrane proteins, Predicted secreted proteins	Evidence at protein level	Evidence at transcript level	Evidence at transcript level	Evidence at protein level	Evidence at protein level	Group enriched	Detected in some	6	blood: 70.7;lung: 26.3	Cell line enriched	Detected in single	38	HMC-1: 31.7	Not detected	Not detected			Not detected	Not detected			Group enriched	Detected in many	7	basophil: 36.3;eosinophil: 69.6;neutrophil: 70.7	Lineage enriched	Detected in many	9	granulocytes: 70.7					Not detected	Not detected			HPA015638	Uncertain
ADGRE5	CD97, TM7LN1	ENSG00000123146	Adhesion G protein-coupled receptor E5	P48960	19	14380501-14408725	CD markers, G-protein coupled receptors, Predicted intracellular proteins, Predicted membrane proteins, Predicted secreted proteins, Transporters	Evidence at protein level	Evidence at protein level	Evidence at protein level	Evidence at protein level	Evidence at protein level	Tissue enhanced	Detected in many		blood: 95.3	Low cell line specificity	Detected in many			Low cancer specificity	Detected in all			Low region specificity	Detected in all			Low cell type specificity	Detected in all			Low lineage specificity	Detected in all			Low region specificity	Detected in all			Low region specificity	Detected in many			HPA013707	Enhanced		Approved	Cytosol
ADGRF1	GPR110, hGPCR36, PGR19	ENSG00000153292	Adhesion G protein-coupled receptor F1	Q5T601	6	46997703-47042363	G-protein coupled receptors, Predicted membrane proteins, Predicted secreted proteins	Evidence at protein level	Evidence at transcript level	Evidence at protein level	Evidence at protein level	Evidence at protein level	Tissue enhanced	Detected in many		kidney: 27.4	Cell line enhanced	Detected in some		A-431: 10.4;CAPAN-2: 39.1;HaCaT: 8.7;PC-3: 12.7;RPTEC TERT1: 17.9;RT4: 44.8	Low cancer specificity	Detected in many			Not detected	Not detected			Not detected	Not detected			Not detected	Not detected			Not detected	Not detected			Low region specificity	Detected in all			HPA038438	Approved
ADGRG1	GPR56, TM7LN4, TM7XN1	ENSG00000205336	Adhesion G protein-coupled receptor G1	Q9Y653	16	57610652-57665580	Disease related genes, G-protein coupled receptors, Potential drug targets, Predicted intracellular proteins, Predicted membrane proteins, Predicted secreted proteins	Evidence at protein level	Evidence at transcript level	Evidence at protein level	Evidence at protein level	Evidence at protein level	Low tissue specificity	Detected in all			Cell line enhanced	Detected in many		CAPAN-2: 41.6;RPTEC TERT1: 39.1;SK-BR-3: 53.9;SK-MEL-30: 55.6;TIME: 44.6	Low cancer specificity	Detected in all			Low region specificity	Detected in all			Cell type enhanced	Detected in many		gdTCR: 48.1	Lineage enriched	Detected in many	6	T-cells: 48.1	Low region specificity	Detected in all			Low region specificity	Detected in all			HPA046065	Uncertain
ADGRG5	GPR114, PGR27	ENSG00000159618	Adhesion G protein-coupled receptor G5	Q8IZF4	16	57542421-57591681	G-protein coupled receptors, Predicted intracellular proteins, Predicted membrane proteins	Evidence at protein level	Evidence at protein level	Evidence at transcript level	Evidence at protein level	Evidence at protein level	Group enriched	Detected in some	4	blood: 37.7;lymphoid tissue: 25.6	Cell line enriched	Detected in some	6	HMC-1: 28.0	Low cancer specificity	Detected in many			Low region specificity	Detected in many			Cell type enhanced	Detected in many		eosinophil: 37.7	Low lineage specificity	Detected in many			Region enhanced	Detected in single		thalamus: 0.4	Low region specificity	Detected in single			HPA007133	Enhanced		Approved	Nucleoplasm,Nuclear membrane,Vesicles
ADGRG6	FLJ14937, GPR126	ENSG00000112414	Adhesion G protein-coupled receptor G6	Q86SQ4	6	142301854-142446266	Disease related genes, G-protein coupled receptors, Plasma proteins, Potential drug targets, Predicted intracellular proteins, Predicted membrane proteins	Evidence at protein level	Evidence at transcript level	Evidence at protein level	Evidence at protein level	Evidence at protein level	Group enriched	Detected in many	4	liver: 51.9;placenta: 104.9	Cell line enhanced	Detected in many		A549: 25.2;Hep G2: 23.5;hTERT-HME1: 23.9;HUVEC TERT2: 46.1;MCF7: 43.2	Low cancer specificity	Detected in many			Low region specificity	Detected in many			Cell type enriched	Detected in single	13	myeloid DC: 3.5	Lineage enriched	Detected in single	13	dendritic cells: 3.5	Low region specificity	Detected in many			Low region specificity	Detected in many			HPA017346	Approved
ADGRV1	DKFZp761P0710, FEB4, GPR98, KIAA0686, MASS1, USH2C, VLGR1	ENSG00000164199	Adhesion G protein-coupled receptor V1	Q8WXG9	5	90529344-91164437	Disease related genes, G-protein coupled receptors, Potential drug targets, Predicted intracellular proteins, Predicted membrane proteins, Transporters	Evidence at protein level	Evidence at transcript level	Evidence at protein level	Evidence at protein level	Evidence at protein level	Tissue enhanced	Detected in many		adrenal gland: 95.3;pituitary gland: 35.4	Cell line enhanced	Detected in many		AF22: 12.4;HAP1: 18.4;K-562: 7.4;NTERA-2: 9.6;SCLC-21H: 9.0;U-266/70: 10.8	Low cancer specificity	Detected in many			Low region specificity	Detected in all			Low cell type specificity	Detected in many			Low lineage specificity	Detected in all			Low region specificity	Detected in many			Low region specificity	Detected in many			HPA067503	Approved		Approved	Lipid droplets
ADI1	APL1, ARD, FLJ10913, HMFT1638, MTCBP-1, mtnD, SIPL	ENSG00000182551	Acireductone dioxygenase 1	Q9BV57	2	3497361-3519736	Enzymes, Predicted intracellular proteins	Evidence at protein level	Evidence at protein level	Evidence at protein level	Evidence at protein level	Evidence at protein level	Tissue enhanced	Detected in all		liver: 127.7	Low cell line specificity	Detected in all			Low cancer specificity	Detected in all			Low region specificity	Detected in all			Low cell type specificity	Detected in all			Low lineage specificity	Detected in all			Low region specificity	Detected in all			Low region specificity	Detected in all			HPA035403, HPA035404	Approved		Supported	Nucleoplasm,Golgi apparatus
ADIG	MGC39724, RP5-1100H13.2, SMAF1	ENSG00000182035	Adipogenin	Q0VDE8	20	38581195-38588463	Predicted intracellular proteins, Predicted membrane proteins	Evidence at transcript level	Evidence at transcript level	No human protein/transcript evidence	Evidence at transcript level		Tissue enriched	Detected in some	4	testis: 31.4	Cell line enhanced	Detected in some		BEWO: 1.4;Hep G2: 1.2;NB-4: 1.3	Cancer enhanced	Detected in single		thyroid cancer: 0.6	Not detected	Not detected			Not detected	Not detected			Not detected	Not detected			Not detected	Not detected			Low region specificity	Detected in many			HPA041124	Uncertain
ADIPOQ	ACDC, ACRP30, adiponectin, AdipoQ, apM1, GBP28	ENSG00000181092	Adiponectin, C1Q and collagen domain containing	Q15848	3	186842690-186858463	Candidate cardiovascular disease genes, Disease related genes, Plasma proteins, Potential drug targets, Predicted secreted proteins, Transporters	Evidence at protein level	Evidence at protein level	Evidence at protein level	Evidence at protein level	Evidence at protein level	Group enriched	Detected in many	6	adipose tissue: 176.7;breast: 79.4	Cell line enriched	Detected in single	670	ASC diff: 84.1	Group enriched	Detected in some	8	breast cancer: 6.5;pancreatic cancer: 1.9	Not detected	Not detected			Low cell type specificity	Detected in some			Low lineage specificity	Detected in single			Not detected	Not detected			Low region specificity	Detected in all			CAB046467, HPA051767	Uncertain
ADM	AM	ENSG00000148926	Adrenomedullin	P35318	11	10304680-10307397	Cancer-related genes, Plasma proteins, Predicted intracellular proteins, Predicted secreted proteins	Evidence at protein level	Evidence at transcript level	Evidence at protein level	Evidence at protein level	Evidence at protein level	Tissue enhanced	Detected in all		placenta: 133.1	Cell line enhanced	Detected in many		ASC diff: 107.9;fHDF/TERT166: 53.9;HSkMC: 65.9;U-138 MG: 56.8	Low cancer specificity	Detected in all			Low region specificity	Detected in all			Cell type enriched	Detected in some	19	neutrophil: 62.3	Lineage enriched	Detected in many	19	granulocytes: 62.3	Low region specificity	Detected in all			Low region specificity	Detected in single			CAB016075	Approved
ADM2	AM2, FLJ21135	ENSG00000128165	Adrenomedullin 2	Q7Z4H4	22	50481556-50486440	Predicted secreted proteins	Evidence at transcript level	Evidence at transcript level	Evidence at transcript level	Evidence at transcript level		Tissue enhanced	Detected in many		pancreas: 30.2;salivary gland: 32.2	Cell line enhanced	Detected in many		HHSteC: 21.7;hTCEpi: 13.6;Karpas-707: 21.6;SK-MEL-30: 14.2;U-266/70: 15.8	Low cancer specificity	Detected in many			Not detected	Not detected			Low cell type specificity	Detected in some			Low lineage specificity	Detected in many			Not detected	Not detected
ADM5	AM5, C19orf76	ENSG00000224420	Adrenomedullin 5 (putative)	C9JUS6	19	49688664-49690575	Predicted secreted proteins	Evidence at transcript level	Evidence at transcript level	Evidence at transcript level	Evidence at transcript level		Low tissue specificity	Detected in many			Cell line enhanced	Detected in many		NB-4: 15.7	Low cancer specificity	Detected in many							Cell type enhanced	Detected in single		memory CD8 T-cell: 1.1	Low lineage specificity	Detected in single
ADPGK	ADP-GK, DKFZp434B195	ENSG00000159322	ADP dependent glucokinase	Q9BRR6	15	72751369-72785846	Enzymes, Predicted intracellular proteins	Evidence at protein level	Evidence at protein level	Evidence at protein level	Evidence at protein level	Evidence at protein level	Low tissue specificity	Detected in all			Low cell line specificity	Detected in all			Low cancer specificity	Detected in all			Low region specificity	Detected in all			Low cell type specificity	Detected in all			Low lineage specificity	Detected in all			Low region specificity	Detected in all			Low region specificity	Detected in all			HPA045194, HPA058525	Approved		Approved	Centrosome
ADPRHL2	ARH3, FLJ20446	ENSG00000116863	ADP-ribosylhydrolase like 2	Q9NX46	1	36088875-36093932	Enzymes, Predicted intracellular proteins	Evidence at protein level	Evidence at protein level	Evidence at protein level	Evidence at protein level	Evidence at protein level	Low tissue specificity	Detected in all			Low cell line specificity	Detected in all			Low cancer specificity	Detected in all			Low region specificity	Detected in all			Low cell type specificity	Detected in all			Low lineage specificity	Detected in all			Low region specificity	Detected in all			Low region specificity	Detected in all			HPA026641, HPA026739, HPA027104, HPA027141	Approved		Enhanced	Nucleoplasm
AEBP1	ACLP	ENSG00000106624	AE binding protein 1	Q8IUX7	7	44104361-44114562	Enzymes, Predicted intracellular proteins, Predicted secreted proteins	Evidence at protein level	Evidence at protein level	Evidence at protein level	Evidence at protein level	Evidence at protein level	Tissue enhanced	Detected in all		vagina: 177.1	Cell line enhanced	Detected in many		ASC diff: 35.0;BJ: 46.1;BJ hTERT+: 30.4;fHDF/TERT166: 49.4;WM-115: 28.3	Low cancer specificity	Detected in all			Low region specificity	Detected in all			Cell type enriched	Detected in some	5	plasmacytoid DC: 10.5	Lineage enriched	Detected in many	5	dendritic cells: 10.5	Low region specificity	Detected in all			Low region specificity	Detected in many			CAB009966, HPA047724, HPA063595, HPA064970	Supported		Supported	Nucleoplasm,Vesicles,Cytosol
AFG1L	AFG1, LACE1	ENSG00000135537	AFG1 like ATPase	Q8WV93	6	108294894-108526796	Predicted intracellular proteins	Evidence at protein level	Evidence at protein level	Evidence at protein level	Evidence at protein level	Evidence at protein level	Low tissue specificity	Detected in all			Low cell line specificity	Detected in all			Low cancer specificity	Detected in many			Low region specificity	Detected in all			Low cell type specificity	Detected in many			Low lineage specificity	Detected in all			Low region specificity	Detected in all			Low region specificity	Detected in all			HPA030154, HPA030155, HPA030659	Approved		Approved	Plasma membrane,Cytosol
AFM	ALB2, ALBA	ENSG00000079557	Afamin	P43652	4	73481683-73504001	Plasma proteins, Predicted secreted proteins	Evidence at protein level	Evidence at protein level	Evidence at protein level	Evidence at protein level	Evidence at protein level	Tissue enriched	Detected in some	13	liver: 169.0	Cell line enriched	Detected in some	5	CACO-2: 5.8	Cancer enriched	Detected in single	167	liver cancer: 62.0	Not detected	Not detected			Not detected	Not detected			Not detected	Not detected			Not detected	Not detected			Not detected	Not detected			HPA017006, HPA052437	Enhanced
AFP	FETA, HPAFP	ENSG00000081051	Alpha fetoprotein	P02771	4	73431138-73456174	Cancer-related genes, Disease related genes, Plasma proteins, Predicted secreted proteins	Evidence at protein level	Evidence at protein level	Evidence at protein level	Evidence at protein level	Evidence at protein level	Group enriched	Detected in some	5	heart muscle: 4.3;liver: 9.6;lung: 2.9	Cell line enriched	Detected in some	190	Hep G2: 214.4	Group enriched	Detected in some	14	liver cancer: 208.8;testis cancer: 49.4	Region enhanced	Detected in single		basal ganglia: 1.0	Not detected	Not detected			Not detected	Not detected			Region enhanced	Detected in single		cerebellum: 0.8	Not detected	Not detected			HPA010607, HPA023600, CAB024283, CAB025339	Approved		Approved	Golgi apparatus,Cytosol
AGA	ASRG	ENSG00000038002	Aspartylglucosaminidase	P20933	4	177430770-177442503	Disease related genes, Enzymes, Plasma proteins, Potential drug targets, Predicted intracellular proteins	Evidence at protein level	Evidence at protein level	Evidence at protein level	Evidence at protein level	Evidence at protein level	Low tissue specificity	Detected in all			Cell line enhanced	Detected in all		BJ hTERT+: 31.5;Karpas-707: 44.6	Low cancer specificity	Detected in all			Low region specificity	Detected in all			Low cell type specificity	Detected in all			Low lineage specificity	Detected in all			Low region specificity	Detected in all			Low region specificity	Detected in all			HPA031415, HPA031417	Enhanced
AGER	RAGE, SCARJ1	ENSG00000204305	Advanced glycosylation end-product specific receptor	Q15109	6	32180968-32184324	Cancer-related genes, Plasma proteins, Predicted membrane proteins, Predicted secreted proteins	Evidence at protein level	Evidence at protein level	Evidence at protein level	Evidence at protein level	Evidence at protein level	Tissue enriched	Detected in some	8	lung: 178.6	Cell line enhanced	Detected in some		HEK 293: 5.3;MCF7: 4.5;RPTEC TERT1: 5.5;U-266/70: 6.6	Cancer enhanced	Detected in all		lung cancer: 27.2	Not detected	Not detected			Low cell type specificity	Detected in single			Low lineage specificity	Detected in single			Low region specificity	Detected in single			Low region specificity	Detected in many			CAB011682, HPA064436, HPA069474	Enhanced		Approved	Nucleoli fibrillar center,Plasma membrane,Cell Junctions
AGK	FLJ10842, MULK	ENSG00000006530	Acylglycerol kinase	Q53H12	7	141551189-141655244	Disease related genes, Enzymes, Potential drug targets, Predicted intracellular proteins	Evidence at protein level	Evidence at protein level	Evidence at protein level	Evidence at protein level	Evidence at protein level	Low tissue specificity	Detected in all			Low cell line specificity	Detected in all			Low cancer specificity	Detected in all			Low region specificity	Detected in all			Cell type enhanced	Detected in many		NK-cell: 37.9	Low lineage specificity	Detected in many			Low region specificity	Detected in all			Low region specificity	Detected in all			HPA020959, HPA053471	Supported		Supported	Vesicles,Mitochondria
AGPS	ADAP-S, ADAS, ADHAPS, ADPS, ALDHPSY	ENSG00000018510	Alkylglycerone phosphate synthase	O00116	2	177392644-177559299	Disease related genes, Enzymes, Plasma proteins, Potential drug targets, Predicted intracellular proteins	Evidence at protein level	Evidence at protein level	Evidence at protein level	Evidence at protein level	Evidence at protein level	Low tissue specificity	Detected in all			Low cell line specificity	Detected in many			Low cancer specificity	Detected in all			Low region specificity	Detected in all			Low cell type specificity	Detected in many			Low lineage specificity	Detected in all			Low region specificity	Detected in all			Low region specificity	Detected in all			HPA030209, HPA030210, HPA030211	Supported		Enhanced	Peroxisomes
AGR2	AG2, HAG-2, PDIA17, XAG-2	ENSG00000106541	Anterior gradient 2, protein disulphide isomerase family member	O95994	7	16791811-16833433	Predicted intracellular proteins	Evidence at protein level	Evidence at protein level	Evidence at protein level	Evidence at protein level	Evidence at protein level	Tissue enhanced	Detected in many		ductus deferens: 160.2;gallbladder: 147.0;seminal vesicle: 159.4	Cell line enhanced	Detected in some		A549: 31.4;RPTEC TERT1: 75.0;RT4: 44.3;T-47d: 160.1	Low cancer specificity	Detected in many			Not detected	Not detected			Not detected	Not detected			Not detected	Not detected			Not detected	Not detected			Low region specificity	Detected in all			HPA007912	Enhanced		Supported	Endoplasmic reticulum
AGR3	BCMP11, hAG-3, HAG3, PDIA18	ENSG00000173467	Anterior gradient 3, protein disulphide isomerase family member	Q8TD06	7	16859405-16881987	Predicted intracellular proteins	Evidence at protein level	Evidence at protein level	Evidence at protein level	Evidence at protein level	Evidence at protein level	Tissue enhanced	Detected in many		fallopian tube: 40.5;intestine: 99.1	Cell line enriched	Detected in some	41	T-47d: 86.2	Cancer enhanced	Detected in many		breast cancer: 104.5	Low region specificity	Detected in single			Not detected	Not detected			Not detected	Not detected			Region enriched	Detected in single	5	olfactory region: 5.6					HPA053942	Enhanced		Supported	Endoplasmic reticulum,Vesicles
AGRN	AGRIN	ENSG00000188157	Agrin	O00468	1	1020123-1056118	Disease related genes, Plasma proteins, Predicted intracellular proteins, Predicted membrane proteins, Predicted secreted proteins	Evidence at protein level	Evidence at protein level	Evidence at protein level	Evidence at protein level	Evidence at protein level	Low tissue specificity	Detected in all			Cell line enhanced	Detected in many		CAPAN-2: 45.6;EFO-21: 53.1;HaCaT: 46.2	Low cancer specificity	Detected in all			Low region specificity	Detected in all			Cell type enhanced	Detected in single		T-reg: 1.1	Low lineage specificity	Detected in single			Low region specificity	Detected in all			Low region specificity	Detected in all			HPA040090	Approved		Supported	Plasma membrane,Cytosol
AGRP	Agrt, ART, ASIP2	ENSG00000159723	Agouti related neuropeptide	O00253	16	67482571-67483813	Disease related genes, Plasma proteins, Predicted secreted proteins	Evidence at protein level	Evidence at protein level	Evidence at protein level	Evidence at protein level	Evidence at protein level	Tissue enhanced	Detected in some		brain: 19.4;epididymis: 49.8	Cell line enhanced	Detected in some		CACO-2: 2.6;CAPAN-2: 2.7;HeLa: 1.5;Hep G2: 2.1;HMC-1: 1.8	Low cancer specificity	Detected in single			Region enriched	Detected in some	13	hypothalamus: 19.4	Low cell type specificity	Detected in many			Low lineage specificity	Detected in many			Region enriched	Detected in single	16	hypothalamus: 18.9	Region enhanced	Detected in some		hypothalamus: 3.9	HPA041017	Enhanced	Supported
AGT	SERPINA8	ENSG00000135744	Angiotensinogen	P01019	1	230702523-230714297	Candidate cardiovascular disease genes, Disease related genes, Plasma proteins, Predicted secreted proteins	Evidence at protein level	Evidence at protein level	Evidence at protein level	Evidence at protein level	Evidence at protein level	Tissue enriched	Detected in many	8	liver: 309.0	Group enriched	Detected in some	6	Hep G2: 108.5;THP-1: 41.4	Group enriched	Detected in all	10	glioma: 275.3;liver cancer: 1163.4	Low region specificity	Detected in all			Not detected	Not detected			Not detected	Not detected			Low region specificity	Detected in many			Low region specificity	Detected in all			CAB025798	Supported
AGTPBP1	CCP1, KIAA1035, Nna1	ENSG00000135049	ATP/GTP binding protein 1	Q9UPW5	9	85546539-85742029	Enzymes, Predicted intracellular proteins	Evidence at protein level	Evidence at transcript level	Evidence at protein level	Evidence at protein level	Evidence at protein level	Tissue enhanced	Detected in all		bone marrow: 48.2	Low cell line specificity	Detected in all			Low cancer specificity	Detected in all			Low region specificity	Detected in all			Low cell type specificity	Detected in all			Low lineage specificity	Detected in all			Low region specificity	Detected in all			Low region specificity	Detected in all			HPA057208	Approved		Approved	Nucleoli,Vesicles
AGTRAP	ATRAP	ENSG00000177674	Angiotensin II receptor associated protein	Q6RW13	1	11736084-11754802	Predicted intracellular proteins, Predicted membrane proteins	Evidence at protein level	Evidence at protein level	Evidence at protein level	Evidence at protein level	Evidence at protein level	Tissue enhanced	Detected in all		blood: 96.5	Cell line enhanced	Detected in many		U-937: 53.0	Low cancer specificity	Detected in all			Low region specificity	Detected in all			Low cell type specificity	Detected in all			Low lineage specificity	Detected in all			Low region specificity	Detected in all			Low region specificity	Detected in all			HPA044120	Approved		Supported	Vesicles
AHCYL2	KIAA0828	ENSG00000158467	Adenosylhomocysteinase like 2	Q96HN2	7	129225023-129430211	Enzymes, Predicted intracellular proteins	Evidence at protein level	Evidence at protein level	Evidence at protein level	Evidence at protein level	Evidence at protein level	Tissue enhanced	Detected in all		intestine: 72.4	Cell line enriched	Detected in all	8	HDLM-2: 71.8	Low cancer specificity	Detected in all			Low region specificity	Detected in all			Low cell type specificity	Detected in many			Low lineage specificity	Detected in many			Low region specificity	Detected in all			Low region specificity	Detected in all			HPA053128	Uncertain		Approved	Nucleoplasm,Cytosol
AHSG	A2HS, FETUA, HSGA	ENSG00000145192	Alpha 2-HS glycoprotein	P02765	3	186612923-186621318	Cancer-related genes, Plasma proteins, Predicted secreted proteins	Evidence at protein level	Evidence at protein level	Evidence at protein level	Evidence at protein level	Evidence at protein level	Tissue enriched	Detected in some	269	liver: 402.0	Cell line enriched	Detected in some	77	Hep G2: 210.3	Cancer enriched	Detected in some	284	liver cancer: 1231.6	Not detected	Not detected			Cell type enhanced	Detected in single		NK-cell: 1.4	Lineage enhanced	Detected in single		NK-cells: 1.4	Not detected	Not detected			Not detected	Not detected			HPA001524, HPA001525, CAB026209	Enhanced		Enhanced	Golgi apparatus
AIG1	AIG-1, dJ95L4.1, FLJ10485	ENSG00000146416	Androgen induced 1	Q9NVV5	6	143060496-143340304	Predicted intracellular proteins, Predicted membrane proteins, Transporters	Evidence at protein level	Evidence at transcript level	Evidence at protein level	Evidence at protein level	Evidence at protein level	Tissue enhanced	Detected in all		liver: 115.7	Low cell line specificity	Detected in many			Low cancer specificity	Detected in all			Low region specificity	Detected in all			Low cell type specificity	Detected in all			Low lineage specificity	Detected in all			Low region specificity	Detected in all			Low region specificity	Detected in all			HPA060766	Approved		Approved	Golgi apparatus
AK4	AK3, AK3L1	ENSG00000162433	Adenylate kinase 4	P27144	1	65147549-65232145	Enzymes, Predicted intracellular proteins	Evidence at protein level	Evidence at protein level	Evidence at protein level	Evidence at protein level	Evidence at protein level	Tissue enhanced	Detected in all		kidney: 89.7;liver: 50.7	Cell line enhanced	Detected in many		Hep G2: 58.2	Low cancer specificity	Detected in all			Low region specificity	Detected in all			Cell type enhanced	Detected in some		classical monocyte: 6.1;myeloid DC: 5.3	Group enriched	Detected in many	7	dendritic cells: 5.3;granulocytes: 1.6;monocytes: 6.1	Low region specificity	Detected in all							HPA042753, HPA049461	Enhanced		Supported	Mitochondria
AKAP10	D-AKAP2, MGC9414, PRKA10	ENSG00000108599	A-kinase anchoring protein 10	O43572	17	19904302-19978343	Disease related genes, Plasma proteins, Predicted intracellular proteins	Evidence at protein level	Evidence at protein level	Evidence at protein level	Evidence at protein level	Evidence at protein level	Low tissue specificity	Detected in all			Low cell line specificity	Detected in all			Low cancer specificity	Detected in all			Low region specificity	Detected in all			Low cell type specificity	Detected in all			Low lineage specificity	Detected in all			Low region specificity	Detected in all			Low region specificity	Detected in all			HPA028901	Approved		Supported	Plasma membrane,Cytosol
AKR1C1	DD1, DDH, DDH1, HAKRC, MBAB	ENSG00000187134	Aldo-keto reductase family 1 member C1	Q04828	10	4963253-4983283	Enzymes, Predicted intracellular proteins	Evidence at protein level	Evidence at protein level	Evidence at protein level	Evidence at protein level	Evidence at protein level	Tissue enhanced	Detected in many		liver: 145.9;tongue: 74.5	Group enriched	Detected in many	10	ASC diff: 186.6;Hep G2: 316.4	Cancer enhanced	Detected in many		liver cancer: 64.2	Low region specificity	Detected in all			Cell type enhanced	Detected in some		basophil: 4.2	Low lineage specificity	Detected in many											CAB047303, HPA068265	Enhanced		Enhanced	Endoplasmic reticulum,Cytosol
AL049629.2		ENSG00000284969	CD59 glycoprotein		11	33698261-33722467	Predicted intracellular proteins	Evidence at protein level	Evidence at protein level				Tissue enriched	Detected in many	16	placenta: 65.2	Cell line enhanced	Detected in many		HBEC3-KT: 19.0;HUVEC TERT2: 24.4;TIME: 29.9;U-2197: 25.5									Group enriched	Detected in some	6	memory CD8 T-cell: 1.6;T-reg: 2.5	Lineage enriched	Detected in single	8	T-cells: 2.5									HPA026494	Uncertain		Uncertain	Golgi apparatus,Vesicles
AL049634.2		ENSG00000260861			20	1540144-1620009	Predicted intracellular proteins	Evidence at transcript level	Evidence at transcript level				Tissue enhanced	Detected in many		adipose tissue: 18.0;blood: 36.1;lymphoid tissue: 21.9	Cell line enhanced	Detected in some		HL-60: 5.2;HMC-1: 11.1;NB-4: 3.6;THP-1: 4.2;U-937: 3.1	Not detected	Not detected			Low region specificity	Detected in many			Cell type enhanced	Detected in many		eosinophil: 22.5;neutrophil: 36.1	Group enriched	Detected in many	6	granulocytes: 36.1;monocytes: 11.3
AL160272.2		ENSG00000285082			9	117704157-117877478	Predicted intracellular proteins	Evidence at transcript level	Evidence at transcript level				Tissue enhanced	Detected in many		lymphoid tissue: 21.0	Cell line enhanced	Detected in many		A549: 5.0									Low cell type specificity	Detected in many			Low lineage specificity	Detected in many
AL162417.1		ENSG00000285245			9	133098121-133163914	Predicted intracellular proteins	Evidence at transcript level	Evidence at transcript level				Low tissue specificity	Detected in many			Cell line enhanced	Detected in some		HaCaT: 6.6;HUVEC TERT2: 2.0;K-562: 1.4;REH: 2.3;TIME: 2.2;U-937: 1.5									Not detected	Not detected			Not detected	Not detected											HPA025961	Uncertain		Uncertain	Nucleoplasm
AL163195.3		ENSG00000259060			14	20582892-20609795	Predicted intracellular proteins	Evidence at transcript level	Evidence at transcript level				Group enriched	Detected in some	115	epididymis: 10.8;testis: 12.2	Not detected	Not detected			Not detected	Not detected			Not detected	Not detected			Not detected	Not detected			Not detected	Not detected
AL163636.2		ENSG00000259171			14	20684587-20700576	Predicted intracellular proteins	Evidence at transcript level	Evidence at transcript level				Tissue enriched	Detected in many	4	liver: 164.0	Cell line enhanced	Detected in many		ASC diff: 13.5;ASC TERT1: 28.9;Hep G2: 18.0;HSkMC: 12.8	Low cancer specificity	Detected in single			Low region specificity	Detected in all			Group enriched	Detected in some	6	classical monocyte: 12.8;memory B-cell: 4.4;myeloid DC: 6.9	Group enriched	Detected in many	12	B-cells: 4.4;dendritic cells: 6.9;monocytes: 12.8
AL354761.1		ENSG00000236543			9	135604345-135618952	Predicted intracellular proteins	Evidence at transcript level	Evidence at transcript level				Tissue enriched	Detected in single	52	skin 1: 20.8	Cell line enriched	Detected in single	16	BEWO: 13.1	Not detected	Not detected							Not detected	Not detected			Not detected	Not detected			Not detected	Not detected
AL358113.1		ENSG00000285130			9	69035750-69255187	Predicted intracellular proteins	Evidence at protein level	Evidence at protein level				Low tissue specificity	Detected in all			Cell line enhanced	Detected in some		HaCaT: 2.8;HUVEC TERT2: 2.1;REH: 9.6;U-2 OS: 2.2									Low cell type specificity	Detected in many			Group enriched	Detected in many	11	dendritic cells: 1.3;monocytes: 2.8;T-cells: 2.6									HPA001813, HPA068304, HPA070714	Uncertain		Approved	Nucleoplasm,Plasma membrane,Cell Junctions
AL645922.1		ENSG00000244255			6	31927698-31952048	Predicted intracellular proteins	Evidence at protein level	Evidence at protein level				Tissue enriched	Detected in many	7	liver: 115.5	Cell line enhanced	Detected in some		EFO-21: 1.3;Hep G2: 1.5;Karpas-707: 2.4;U-266/84: 1.0	Not detected	Not detected			Not detected	Not detected			Not detected	Not detected			Not detected	Not detected											HPA000951, HPA001817, HPA001832	Approved		Approved	Endoplasmic reticulum,Vesicles,Cell Junctions
AL645941.2		ENSG00000248993			6	32937364-32953122	Predicted intracellular proteins	Evidence at protein level	Evidence at protein level				Tissue enhanced	Detected in all		lung: 18.7;lymphoid tissue: 19.3	Cell line enhanced	Detected in some		HDLM-2: 3.9;SK-MEL-30: 1.4;U-698: 1.3	Not detected	Not detected			Low region specificity	Detected in many			Group enriched	Detected in many	6	classical monocyte: 1.3;intermediate monocyte: 1.5;memory B-cell: 2.6;myeloid DC: 1.7;naive B-cell: 1.0;plasmacytoid DC: 1.1	Group enriched	Detected in many	8	B-cells: 2.6;dendritic cells: 1.7;monocytes: 1.5									HPA012298	Uncertain
AL662899.1		ENSG00000204422			6	31686962-31714072	Predicted intracellular proteins	Evidence at transcript level	Evidence at transcript level				Tissue enhanced	Detected in some		bone marrow: 3.8;brain: 5.3	Cell line enriched	Detected in single	25	HEL: 10.6	Not detected	Not detected			Group enriched	Detected in some	5	amygdala: 2.9;cerebral cortex: 5.3;hippocampal formation: 1.8	Low cell type specificity	Detected in many			Low lineage specificity	Detected in many
AL929554.1		ENSG00000261793			9	137168854-137171984	Predicted intracellular proteins	Evidence at transcript level	Evidence at transcript level				Tissue enhanced	Detected in some		salivary gland: 31.6;testis: 18.3	Group enriched	Detected in some	5	REH: 9.8;RPMI-8226: 16.3;SK-BR-3: 11.0;T-47d: 6.3	Not detected	Not detected							Cell type enriched	Detected in single	33	plasmacytoid DC: 6.5	Lineage enriched	Detected in single	33	dendritic cells: 6.5
ALAS2	ASB	ENSG00000158578	5'-aminolevulinate synthase 2	P22557	X	55009055-55031064	Disease related genes, Enzymes, Potential drug targets, Predicted intracellular proteins	Evidence at protein level	Evidence at transcript level	Evidence at protein level	Evidence at protein level	Evidence at protein level	Group enriched	Detected in many	4	bone marrow: 130.9;placenta: 53.5	Group enriched	Detected in some	87	HEL: 32.0;K-562: 35.9	Low cancer specificity	Detected in single			Low region specificity	Detected in some			Cell type enriched	Detected in single	6	plasmacytoid DC: 2.0	Lineage enriched	Detected in single	6	dendritic cells: 2.0	Low region specificity	Detected in all			Not detected	Not detected
ALB		ENSG00000163631	Albumin	P02768	4	73397114-73421412	Cancer-related genes, Candidate cardiovascular disease genes, Disease related genes, Plasma proteins, Predicted intracellular proteins, Predicted secreted proteins	Evidence at protein level	Evidence at protein level	Evidence at protein level	Evidence at protein level	Evidence at protein level	Tissue enriched	Detected in some	81	liver: 3075.8	Cell line enriched	Detected in some	39	Hep G2: 308.4	Cancer enriched	Detected in many	384	liver cancer: 14213.7	Not detected	Not detected			Cell type enriched	Detected in single	13	naive CD4 T-cell: 1.3	Lineage enriched	Detected in single	13	T-cells: 1.3	Not detected	Not detected			Low region specificity	Detected in all			CAB006262, HPA031024, HPA031025	Enhanced		Enhanced	Endoplasmic reticulum,Golgi apparatus
ALDH9A1	ALDH4, ALDH7, ALDH9, E3	ENSG00000143149	Aldehyde dehydrogenase 9 family member A1	P49189	1	165662216-165698863	Enzymes, Plasma proteins, Predicted intracellular proteins	Evidence at protein level	Evidence at protein level	Evidence at protein level	Evidence at protein level	Evidence at protein level	Low tissue specificity	Detected in all			Low cell line specificity	Detected in many			Low cancer specificity	Detected in all			Low region specificity	Detected in all			Low cell type specificity	Detected in all			Low lineage specificity	Detected in all			Low region specificity	Detected in all			Low region specificity	Detected in all			HPA006077, HPA010873	Approved		Approved	Cytosol
ALDOA		ENSG00000149925	Aldolase, fructose-bisphosphate A	P04075	16	30064164-30070457	Cancer-related genes, Disease related genes, Enzymes, Plasma proteins, Potential drug targets, Predicted intracellular proteins	Evidence at protein level	Evidence at protein level	Evidence at protein level	Evidence at protein level	Evidence at protein level	Tissue enriched	Detected in all	6	skeletal muscle: 1296.2	Low cell line specificity	Detected in all			Low cancer specificity	Detected in all			Low region specificity	Detected in all			Low cell type specificity	Detected in all			Low lineage specificity	Detected in all											HPA004177, CAB006252	Enhanced		Supported	Cytosol
ALG1	CDG1K, HMAT1, HMT-1, Mat-1	ENSG00000033011	ALG1, chitobiosyldiphosphodolichol beta-mannosyltransferase	Q9BT22	16	5033960-5087379	Disease related genes, Enzymes, Potential drug targets, Predicted intracellular proteins, Predicted membrane proteins	Evidence at protein level	Evidence at transcript level	Evidence at protein level	Evidence at protein level	Evidence at protein level	Low tissue specificity	Detected in all			Low cell line specificity	Detected in all			Low cancer specificity	Detected in all			Low region specificity	Detected in all			Low cell type specificity	Detected in all			Low lineage specificity	Detected in all											HPA060392	Approved		Approved	Nucleoli fibrillar center,Endoplasmic reticulum
ALG9	DIBD1	ENSG00000086848	ALG9, alpha-1,2-mannosyltransferase	Q9H6U8	11	111782195-111871581	Disease related genes, Enzymes, Potential drug targets, Predicted intracellular proteins, Predicted membrane proteins	Evidence at protein level	Evidence at protein level	Evidence at protein level	Evidence at protein level	Evidence at protein level	Low tissue specificity	Detected in all			Low cell line specificity	Detected in all			Low cancer specificity	Detected in all			Low region specificity	Detected in all			Low cell type specificity	Detected in all			Low lineage specificity	Detected in all											HPA038575	Approved		Approved	Endoplasmic reticulum
ALKAL1	AUGB, FAM150A, UNQ9433	ENSG00000196711	ALK and LTK ligand 1	Q6UXT8	8	52534037-52565507	Predicted secreted proteins	Evidence at protein level	Evidence at transcript level	Evidence at protein level	Evidence at protein level		Tissue enhanced	Detected in many		gallbladder: 8.7;prostate: 6.8;urinary bladder: 9.9	Cell line enhanced	Detected in some		CAPAN-2: 5.1;HMC-1: 1.5;NTERA-2: 1.9	Low cancer specificity	Detected in many			Not detected	Not detected			Not detected	Not detected			Not detected	Not detected			Region enhanced	Detected in single		olfactory region: 0.5	Low region specificity	Detected in all			HPA027368	Uncertain
ALKAL2	AUGA, FAM150B	ENSG00000189292	ALK and LTK ligand 2	Q6UX46	2	279558-288851	Predicted intracellular proteins, Predicted secreted proteins	Evidence at protein level	Evidence at transcript level	Evidence at protein level	Evidence at protein level	Evidence at protein level	Tissue enhanced	Detected in many		adrenal gland: 70.8;retina: 81.0	Cell line enriched	Detected in some	21	AF22: 55.5	Low cancer specificity	Detected in many			Low region specificity	Detected in many			Low cell type specificity	Detected in some			Low lineage specificity	Detected in many			Low region specificity	Detected in some			Low region specificity	Detected in all
ALKBH1	ABH, alkB, ALKBH, hABH	ENSG00000100601	AlkB homolog 1, histone H2A dioxygenase	Q13686	14	77672404-77708020	Enzymes, Plasma proteins, Predicted intracellular proteins	Evidence at protein level	Evidence at protein level	Evidence at protein level	Evidence at protein level	Evidence at protein level	Low tissue specificity	Detected in all			Low cell line specificity	Detected in all			Low cancer specificity	Detected in all			Low region specificity	Detected in all			Low cell type specificity	Detected in all			Low lineage specificity	Detected in all			Low region specificity	Detected in all			Low region specificity	Detected in all			HPA044087, HPA060061	Approved		Supported	Nucleoplasm,Endoplasmic reticulum
ALKBH5	FLJ20308, OFOXD1	ENSG00000091542	AlkB homolog 5, RNA demethylase	Q6P6C2	17	18183078-18209954	Predicted intracellular proteins	Evidence at protein level	Evidence at transcript level	Evidence at protein level	Evidence at protein level	Evidence at protein level	Tissue enhanced	Detected in all		skeletal muscle: 130.4	Low cell line specificity	Detected in all			Low cancer specificity	Detected in all			Low region specificity	Detected in all			Low cell type specificity	Detected in all			Low lineage specificity	Detected in all			Low region specificity	Detected in all			Low region specificity	Detected in all			HPA007196	Approved		Approved	Nucleoplasm,Golgi apparatus,Cytosol
ALPI		ENSG00000163295	Alkaline phosphatase, intestinal	P09923	2	232456123-232460032	Enzymes, Predicted intracellular proteins	Evidence at protein level	Evidence at protein level	Evidence at protein level	Evidence at protein level	Evidence at protein level	Tissue enriched	Detected in single	406	intestine: 133.2	Cell line enriched	Detected in some	12	CACO-2: 12.4	Cancer enhanced	Detected in many		liver cancer: 4.7	Not detected	Not detected			Not detected	Not detected			Not detected	Not detected											HPA038764, HPA038765, HPA051699	Supported		Approved	Plasma membrane
ALPL	HOPS, TNSALP	ENSG00000162551	Alkaline phosphatase, liver/bone/kidney	P05186	1	21509372-21578412	Cancer-related genes, Disease related genes, Enzymes, Plasma proteins, Potential drug targets, Predicted intracellular proteins, Predicted membrane proteins	Evidence at protein level	Evidence at protein level	Evidence at protein level	Evidence at protein level	Evidence at protein level	Tissue enhanced	Detected in many		blood: 73.3;liver: 52.7;lung: 45.1	Cell line enhanced	Detected in some		HSkMC: 52.2;hTEC/SVTERT24-B: 40.8;LHCN-M2: 29.7;SCLC-21H: 26.0	Cancer enhanced	Detected in all		testis cancer: 199.6	Low region specificity	Detected in all			Cell type enriched	Detected in single	91	neutrophil: 73.3	Lineage enriched	Detected in single	127	granulocytes: 73.3	Low region specificity	Detected in many			Low region specificity	Detected in all			HPA007105, HPA008765, CAB020829	Enhanced		Approved	Cytosol
ALPP		ENSG00000163283	Alkaline phosphatase, placental	P05187	2	232378534-232382889	Cancer-related genes, Enzymes, Plasma proteins, Predicted intracellular proteins	Evidence at protein level	Evidence at protein level	Evidence at protein level	Evidence at protein level	Evidence at protein level	Tissue enriched	Detected in some	17	placenta: 240.2	Group enriched	Detected in some	6	HaCaT: 86.1;SiHa: 23.7	Cancer enhanced	Detected in many		endometrial cancer: 15.3	Not detected	Not detected			Low cell type specificity	Detected in some			Low lineage specificity	Detected in many											CAB026327, HPA038764, HPA038765, HPA051699	Enhanced		Approved	Plasma membrane
ALPPL2		ENSG00000163286	Alkaline phosphatase, placental like 2	P10696	2	232406843-232410714	Enzymes, FDA approved drug targets, Plasma proteins, Predicted intracellular proteins	Evidence at protein level	Evidence at protein level	Evidence at transcript level	Evidence at protein level	Evidence at protein level	Tissue enhanced	Detected in some		fallopian tube: 4.2;lung: 9.4	Group enriched	Detected in some	4	CAPAN-2: 24.5;HaCaT: 18.0	Cancer enhanced	Detected in many		endometrial cancer: 49.1;testis cancer: 64.8	Not detected	Not detected			Not detected	Not detected			Not detected	Not detected											CAB020698, HPA038764, HPA038765, HPA051699	Supported		Approved	Plasma membrane
AMBN		ENSG00000178522	Ameloblastin	Q9NP70	4	70592256-70607288	Disease related genes, Predicted secreted proteins	Evidence at protein level	Evidence at transcript level	Evidence at protein level	Evidence at protein level		Tissue enriched	Detected in some	9	brain: 10.6	Cell line enriched	Detected in some	8	HEK 293: 12.1	Group enriched	Detected in some	7	cervical cancer: 2.6;endometrial cancer: 2.9	Region enriched	Detected in some	5	basal ganglia: 10.6	Not detected	Not detected			Not detected	Not detected			Not detected	Not detected			Low region specificity	Detected in all			HPA036099			Approved	Nucleoplasm,Vesicles
AMBP	EDC1, HCP, HI30, IATIL, ITI, ITIL, ITILC, UTI	ENSG00000106927	Alpha-1-microglobulin/bikunin precursor	P02760	9	114060127-114078472	Plasma proteins, Predicted intracellular proteins, Predicted secreted proteins	Evidence at protein level	Evidence at protein level	Evidence at protein level	Evidence at protein level	Evidence at protein level	Tissue enriched	Detected in some	75	liver: 592.2	Cell line enriched	Detected in some	154	Hep G2: 164.4	Cancer enriched	Detected in many	115	liver cancer: 2620.6	Not detected	Not detected			Not detected	Not detected			Not detected	Not detected			Not detected	Not detected			Not detected	Not detected			HPA001497, CAB069436, HPA075585	Approved		Approved	Golgi apparatus,Cytosol
AMELX	AIH1, AMG	ENSG00000125363	Amelogenin, X-linked	Q99217	X	11293413-11300761	Disease related genes, Predicted secreted proteins	Evidence at protein level	Evidence at transcript level	Evidence at protein level	Evidence at protein level		Tissue enhanced	Detected in some		ductus deferens: 3.5;epididymis: 3.0;seminal vesicle: 9.4	Cell line enhanced	Detected in single		K-562: 1.3	Cancer enhanced	Detected in some		urothelial cancer: 1.9	Region enhanced	Detected in single		amygdala: 2.3	Not detected	Not detected			Not detected	Not detected
AMELY	AMGL	ENSG00000099721	Amelogenin, Y-linked	Q99218	Y	6865918-6874027	Predicted secreted proteins	Evidence at transcript level	Evidence at transcript level	Evidence at transcript level	Evidence at transcript level		Tissue enhanced	Detected in some		epididymis: 1.2;prostate: 1.2;thyroid gland: 2.1	Not detected	Not detected			Not detected	Not detected							Not detected	Not detected			Not detected	Not detected
AMH	MIS	ENSG00000104899	Anti-Mullerian hormone	P03971	19	2249309-2252073	Disease related genes, Predicted secreted proteins	Evidence at protein level	Evidence at transcript level	Evidence at protein level	Evidence at protein level	Evidence at protein level	Tissue enriched	Detected in some	7	testis: 35.7	Cell line enhanced	Detected in some		HEK 293: 17.4;NTERA-2: 6.7;REH: 6.9;SH-SY5Y: 8.0	Low cancer specificity	Detected in many			Low region specificity	Detected in many			Not detected	Not detected			Not detected	Not detected			Low region specificity	Detected in some			Not detected	Not detected			HPA066973			Approved	Vesicles,Aggresome
AMPD1	MAD, MADA	ENSG00000116748	Adenosine monophosphate deaminase 1	P23109	1	114673090-114695618	Disease related genes, Enzymes, Potential drug targets, Predicted intracellular proteins	Evidence at protein level	Evidence at protein level	Evidence at protein level	Evidence at protein level	Evidence at protein level	Tissue enriched	Detected in some	8	skeletal muscle: 212.4	Cell line enriched	Detected in single	32	U-266/70: 13.9	Low cancer specificity	Detected in single			Not detected	Not detected			Cell type enriched	Detected in single	31	memory B-cell: 3.0	Lineage enriched	Detected in single	31	B-cells: 3.0	Not detected	Not detected			Low region specificity	Detected in all			HPA026478, HPA028080	Enhanced
AMTN	RSTI689, UNQ689	ENSG00000187689	Amelotin	Q6UX39	4	70518540-70532742	Disease related genes, Predicted secreted proteins	Evidence at protein level	Evidence at transcript level	Evidence at protein level	Evidence at protein level		Group enriched	Detected in some	8	lymphoid tissue: 24.6;salivary gland: 12.9;stomach 1: 6.7	Cell line enhanced	Detected in some		HeLa: 2.0;hTERT-HME1: 9.0;MCF7: 6.6	Group enriched	Detected in many	11	cervical cancer: 13.9;head and neck cancer: 38.3;lung cancer: 12.7	Not detected	Not detected			Not detected	Not detected			Not detected	Not detected			Not detected	Not detected			Not detected	Not detected			HPA036136, HPA036137	Uncertain
AMY1A	AMY1	ENSG00000237763	Amylase, alpha 1A (salivary)	P04745	1	103655290-103664554	Enzymes, Predicted secreted proteins	Evidence at protein level	Evidence at protein level	Evidence at protein level	Evidence at protein level	Evidence at protein level	Tissue enriched	Detected in some	100	salivary gland: 654.0	Cell line enhanced	Detected in some		NTERA-2: 1.3;SH-SY5Y: 2.3	Not detected	Not detected							Low cell type specificity	Detected in single			Low lineage specificity	Detected in single											CAB004310, HPA045394, HPA045399, HPA046980	Enhanced
AMY1B	AMY1	ENSG00000174876	Amylase, alpha 1B (salivary)	P04745	1	103687415-103696680	Enzymes, Predicted secreted proteins	Evidence at protein level	Evidence at protein level	Evidence at protein level	Evidence at protein level	Evidence at protein level	Tissue enriched	Detected in some	13	salivary gland: 302.4	Cell line enhanced	Detected in some		NTERA-2: 1.2;SH-SY5Y: 2.1;U-266/70: 1.8	Cancer enhanced	Detected in single		ovarian cancer: 0.5	Not detected	Not detected			Low cell type specificity	Detected in single			Low lineage specificity	Detected in single											HPA045394, HPA045399, HPA046980	Supported
AMY1C	AMY1	ENSG00000187733	Amylase, alpha 1C (salivary)	P04745	1	103750406-103758690	Enzymes, Predicted secreted proteins	Evidence at protein level	Evidence at protein level	Evidence at protein level	Evidence at protein level	Evidence at protein level	Tissue enhanced	Detected in some		pancreas: 34.3;salivary gland: 62.5	Cell line enriched	Detected in single	4	THP-1: 3.6	Not detected	Not detected							Not detected	Not detected			Not detected	Not detected											HPA045394, HPA045399, HPA046980	Supported
AMY2A	AMY2	ENSG00000243480	Amylase, alpha 2A (pancreatic)	P04746	1	103616811-103625780	Enzymes, FDA approved drug targets, Predicted secreted proteins	Evidence at protein level	Evidence at protein level	Evidence at protein level	Evidence at protein level	Evidence at protein level	Tissue enriched	Detected in some	31	pancreas: 1849.4	Cell line enhanced	Detected in some		THP-1: 1.0;U-2 OS: 1.2	Cancer enriched	Detected in single	2010	pancreatic cancer: 200.3	Not detected	Not detected			Not detected	Not detected			Not detected	Not detected											HPA045394, HPA045399, CAB045960, HPA046980	Enhanced
AMY2B	AMY2	ENSG00000240038	Amylase, alpha 2B (pancreatic)	P19961	1	103553815-103579534	Enzymes, Plasma proteins, Predicted secreted proteins	Evidence at protein level	Evidence at protein level	Evidence at protein level	Evidence at protein level	Evidence at protein level	Tissue enriched	Detected in many	6	pancreas: 939.9	Cell line enhanced	Detected in many		ASC TERT1: 11.3;EFO-21: 11.6	Cancer enriched	Detected in many	15	pancreatic cancer: 25.1	Low region specificity	Detected in some			Cell type enhanced	Detected in many		classical monocyte: 8.5	Low lineage specificity	Detected in many											HPA045394, HPA045399, HPA046980	Supported
ANG	RAA1, RNASE5	ENSG00000214274	Angiogenin	P03950	14	20684177-20698971	Cancer-related genes, Disease related genes, Plasma proteins, Predicted secreted proteins	Evidence at protein level	Evidence at transcript level	Evidence at protein level	Evidence at protein level	Evidence at protein level	Tissue enriched	Detected in many	18	liver: 371.4	Cell line enriched	Detected in many	5	Hep G2: 56.6	Cancer enriched	Detected in all	17	liver cancer: 279.2	Low region specificity	Detected in single			Cell type enhanced	Detected in many		classical monocyte: 18.1;myeloid DC: 10.4	Low lineage specificity	Detected in many							Low region specificity	Detected in many			HPA055896			Approved	Nucleoli,Actin filaments
ANGEL1	Ccr4e, KIAA0759	ENSG00000013523	Angel homolog 1	Q9UNK9	14	76786178-76826246	Predicted intracellular proteins	Evidence at protein level	Evidence at protein level	Evidence at protein level	Evidence at protein level	Evidence at protein level	Low tissue specificity	Detected in all			Low cell line specificity	Detected in all			Low cancer specificity	Detected in all			Low region specificity	Detected in all			Low cell type specificity	Detected in many			Low lineage specificity	Detected in all			Low region specificity	Detected in all			Low region specificity	Detected in all			HPA000948	Uncertain		Approved	Nucleoplasm
ANGPT1	Ang1, KIAA0003	ENSG00000154188	Angiopoietin 1	Q15389	8	107249482-107498055	Cancer-related genes, Plasma proteins, Predicted intracellular proteins, Predicted secreted proteins, RAS pathway related proteins	Evidence at protein level	Evidence at protein level	Evidence at protein level	Evidence at protein level	Evidence at protein level	Low tissue specificity	Detected in many			Cell line enhanced	Detected in many		ASC diff: 30.2;HEL: 16.9;HSkMC: 50.2;U-138 MG: 24.2;WM-115: 15.8	Low cancer specificity	Detected in many			Low region specificity	Detected in all			Cell type enriched	Detected in some	4	neutrophil: 9.3	Lineage enriched	Detected in many	4	granulocytes: 9.3	Low region specificity	Detected in all			Low region specificity	Detected in all			CAB017815, HPA018793, HPA018816	Approved
ANGPT2	Ang2	ENSG00000091879	Angiopoietin 2	O15123	8	6499651-6563409	Cancer-related genes, Plasma proteins, Predicted secreted proteins, RAS pathway related proteins	Evidence at protein level	Evidence at protein level	Evidence at protein level	Evidence at protein level	Evidence at protein level	Low tissue specificity	Detected in many			Group enriched	Detected in some	8	HMC-1: 9.9;HSkMC: 23.6;HUVEC TERT2: 36.5;WM-115: 11.9	Low cancer specificity	Detected in all			Low region specificity	Detected in all			Cell type enhanced	Detected in some		basophil: 5.4	Low lineage specificity	Detected in many			Low region specificity	Detected in some			Low region specificity	Detected in all			CAB011437, CAB017626	Approved
ANGPT4		ENSG00000101280	Angiopoietin 4	Q9Y264	20	869899-916317	Predicted secreted proteins, RAS pathway related proteins	Evidence at protein level	Evidence at protein level	Evidence at protein level	Evidence at protein level		Tissue enhanced	Detected in many		adipose tissue: 18.7;breast: 12.3;cervix, uterine: 16.8	Group enriched	Detected in some	80	ASC diff: 21.1;BEWO: 30.0	Not detected	Not detected			Not detected	Not detected			Cell type enhanced	Detected in single		basophil: 2.4	Low lineage specificity	Detected in single			Low region specificity	Detected in single			Low region specificity	Detected in all			CAB013260, CAB013305	Uncertain
ANGPTL1	ANG3, ANGPT3, AngY, ARP1	ENSG00000116194	Angiopoietin like 1	O95841	1	178849705-178871052	Predicted secreted proteins	Evidence at protein level	Evidence at transcript level	Evidence at transcript level	Evidence at protein level	Evidence at protein level	Low tissue specificity	Detected in many			Group enriched	Detected in some	18	ASC diff: 47.6;ASC TERT1: 19.2;HHSteC: 20.6;HSkMC: 46.9	Low cancer specificity	Detected in many			Low region specificity	Detected in many			Cell type enhanced	Detected in some		memory B-cell: 2.3;naive B-cell: 2.9	Lineage enhanced	Detected in single		B-cells: 2.9	Low region specificity	Detected in many			Low region specificity	Detected in all			HPA009976	Approved
ANGPTL2	ARP2, HARP	ENSG00000136859	Angiopoietin like 2	Q9UKU9	9	127087332-127122883	Predicted intracellular proteins, Predicted secreted proteins	Evidence at protein level	Evidence at transcript level	Evidence at protein level	Evidence at protein level	Evidence at protein level	Low tissue specificity	Detected in many			Cell line enhanced	Detected in many		ASC diff: 40.5;ASC TERT1: 27.6;BJ hTERT+: 57.0;HSkMC: 27.8	Low cancer specificity	Detected in all			Low region specificity	Detected in all			Not detected	Not detected			Not detected	Not detected			Low region specificity	Detected in all			Low region specificity	Detected in all			HPA040933, HPA041299	Approved		Approved	Golgi apparatus
ANGPTL3	ANGPT5	ENSG00000132855	Angiopoietin like 3	Q9Y5C1	1	62597487-62606159	Disease related genes, Plasma proteins, Predicted secreted proteins	Evidence at protein level	Evidence at protein level	Evidence at protein level	Evidence at protein level	Evidence at protein level	Tissue enriched	Detected in some	20	liver: 276.6	Cell line enhanced	Detected in some		Hep G2: 1.1;HL-60: 2.1	Cancer enriched	Detected in some	39	liver cancer: 94.7	Not detected	Not detected			Not detected	Not detected			Not detected	Not detected			Not detected	Not detected			Low region specificity	Detected in all			HPA038097	Approved
ANGPTL4	ARP4, FIAF, HFARP, NL2, PGAR, pp1158	ENSG00000167772	Angiopoietin like 4	Q9BY76	19	8363289-8374373	Plasma proteins, Predicted intracellular proteins, Predicted secreted proteins	Evidence at protein level	Evidence at protein level	Evidence at protein level	Evidence at protein level	Evidence at protein level	Tissue enhanced	Detected in many		adipose tissue: 55.5;liver: 68.4;pancreas: 51.7	Cell line enhanced	Detected in some		ASC diff: 16.1;HBEC3-KT: 64.0;LHCN-M2: 17.3;TIME: 32.2;U-138 MG: 19.0	Cancer enhanced	Detected in all		renal cancer: 212.9	Low region specificity	Detected in all			Group enriched	Detected in some	4	basophil: 5.8;neutrophil: 2.3	Lineage enriched	Detected in single	7	granulocytes: 5.8	Low region specificity	Detected in many			Low region specificity	Detected in many			HPA007879, CAB033770	Approved		Approved	Nucleoplasm,Vesicles
ANGPTL5		ENSG00000187151	Angiopoietin like 5	Q86XS5	11	101890674-101916522	Predicted secreted proteins	Evidence at protein level	Evidence at protein level	Evidence at protein level	Evidence at protein level		Tissue enhanced	Detected in many		adipose tissue: 9.4;ovary: 24.9	Group enriched	Detected in some	6	ASC diff: 7.7;ASC TERT1: 2.2	Not detected	Not detected			Low region specificity	Detected in single			Cell type enhanced	Detected in single		plasmacytoid DC: 1.0	Low lineage specificity	Detected in single							Low region specificity	Detected in all			HPA038516	Uncertain
ANGPTL6	AGF, ARP5	ENSG00000130812	Angiopoietin like 6	Q8NI99	19	10092338-10102796	Plasma proteins, Predicted secreted proteins	Evidence at protein level	Evidence at transcript level	Evidence at protein level	Evidence at protein level	Evidence at protein level	Tissue enriched	Detected in some	9	liver: 31.8	Cell line enriched	Detected in some	8	HMC-1: 36.1	Low cancer specificity	Detected in some			Low region specificity	Detected in many			Low cell type specificity	Detected in many			Low lineage specificity	Detected in many			Low region specificity	Detected in all			Low region specificity	Detected in many
ANGPTL7	AngX, CDT6	ENSG00000171819	Angiopoietin like 7	O43827	1	11189341-11195981	Predicted secreted proteins	Evidence at protein level	Evidence at transcript level	Evidence at protein level	Evidence at protein level	Evidence at protein level	Tissue enhanced	Detected in many		skeletal muscle: 22.9	Cell line enriched	Detected in single	263	SCLC-21H: 30.3	Cancer enriched	Detected in some	14	melanoma: 18.4	Region enriched	Detected in single	6	cerebellum: 3.2	Not detected	Not detected			Not detected	Not detected			Low region specificity	Detected in many			Not detected	Not detected
ANGPTL8	C19orf80, RIFL, TD26	ENSG00000130173	Angiopoietin like 8	Q6UXH0	19	11237450-11241943	Plasma proteins, Predicted intracellular proteins, Predicted secreted proteins	Evidence at protein level	Evidence at transcript level	Evidence at protein level	Evidence at protein level	Evidence at protein level	Tissue enriched	Detected in some	10	liver: 81.0	Group enriched	Detected in some	27	Hep G2: 26.2;MCF7: 15.2	Cancer enriched	Detected in some	37	liver cancer: 84.6	Not detected	Not detected			Not detected	Not detected			Not detected	Not detected			Not detected	Not detected			Low region specificity	Detected in many			HPA042131			Approved	Nucleoplasm,Golgi apparatus
ANK1	ANK, SPH1	ENSG00000029534	Ankyrin 1	P16157	8	41653220-41896762	Disease related genes, Plasma proteins, Potential drug targets, Predicted intracellular proteins, Transporters	Evidence at protein level	Evidence at protein level	Evidence at protein level	Evidence at protein level	Evidence at protein level	Group enriched	Detected in many	6	skeletal muscle: 166.5;tongue: 58.3	Group enriched	Detected in some	4	HEL: 37.1;K-562: 39.0;RH-30: 49.4	Low cancer specificity	Detected in many			Region enhanced	Detected in many		cerebellum: 20.1	Group enriched	Detected in some	8	memory B-cell: 10.6;naive B-cell: 9.1;plasmacytoid DC: 3.5	Group enriched	Detected in many	7	B-cells: 10.6;dendritic cells: 3.5	Low region specificity	Detected in all			Low region specificity	Detected in all			HPA004842, HPA056953	Supported	Supported
ANKDD1A	FLJ25870	ENSG00000166839	Ankyrin repeat and death domain containing 1A	Q495B1	15	64911902-64958700	Predicted intracellular proteins, Predicted secreted proteins	Evidence at protein level	Evidence at transcript level	Evidence at transcript level	Evidence at protein level	Evidence at protein level	Low tissue specificity	Detected in many			Cell line enhanced	Detected in many		Karpas-707: 18.7;RT4: 14.1;U-266/84: 18.2	Low cancer specificity	Detected in many			Low region specificity	Detected in all			Low cell type specificity	Detected in many			Low lineage specificity	Detected in all			Low region specificity	Detected in many			Region enriched	Detected in all	6	cerebellum: 29.1	HPA040757	Approved		Approved	Nucleoplasm
ANKRD54	LIAR	ENSG00000100124	Ankyrin repeat domain 54	Q6NXT1	22	37830855-37849327	Predicted intracellular proteins	Evidence at protein level	Evidence at transcript level	Evidence at protein level	Evidence at protein level	Evidence at protein level	Low tissue specificity	Detected in all			Low cell line specificity	Detected in all			Low cancer specificity	Detected in all			Low region specificity	Detected in all			Low cell type specificity	Detected in all			Low lineage specificity	Detected in all			Low region specificity	Detected in all			Low region specificity	Detected in all			HPA071287	Approved		Approved	Nucleoplasm,Microtubules,Midbody
ANKRD60	bA196N14.3, C20orf86	ENSG00000124227	Ankyrin repeat domain 60	Q9BZ19	20	58218495-58228653	Predicted intracellular proteins	Evidence at transcript level	Evidence at transcript level	No human protein/transcript evidence	No human protein/transcript evidence		Tissue enriched	Detected in single	40	testis: 7.7	Not detected	Not detected			Not detected	Not detected			Not detected	Not detected			Not detected	Not detected			Not detected	Not detected			Not detected	Not detected							HPA060561	Uncertain
ANO7	IPCA-5, NGEP, PCANAP5, PCANAP5L, TMEM16G	ENSG00000146205	Anoctamin 7	Q6IWH7	2	241188509-241225377	Predicted intracellular proteins, Predicted membrane proteins, Transporters	Evidence at protein level	Evidence at protein level	Evidence at protein level	Evidence at protein level	Evidence at protein level	Tissue enhanced	Detected in some		intestine: 17.3;prostate: 44.7;stomach 1: 15.1	Group enriched	Detected in some	5	BEWO: 6.0;Hep G2: 5.8	Cancer enriched	Detected in many	19	prostate cancer: 32.7	Not detected	Not detected			Cell type enhanced	Detected in single		NK-cell: 2.2	Low lineage specificity	Detected in single			Low region specificity	Detected in single							HPA078464	Enhanced
ANOS1	ADMLX, KAL, KAL1, KALIG-1, WFDC19	ENSG00000011201	Anosmin 1	P23352	X	8528874-8732186	Disease related genes, Predicted secreted proteins	Evidence at protein level	Evidence at transcript level	Evidence at protein level	Evidence at protein level	Evidence at protein level	Tissue enhanced	Detected in many		brain: 25.5;lung: 37.1;parathyroid gland: 27.7	Group enriched	Detected in some	5	NTERA-2: 26.9;U-2 OS: 13.0	Low cancer specificity	Detected in many			Low region specificity	Detected in all			Not detected	Not detected			Not detected	Not detected
ANTXR1	ATR, FLJ10601, FLJ21776, TEM8	ENSG00000169604	Anthrax toxin receptor 1	Q9H6X2	2	69013178-69249327	Disease related genes, Plasma proteins, Predicted intracellular proteins, Predicted membrane proteins	Evidence at protein level	Evidence at transcript level	Evidence at protein level	Evidence at protein level	Evidence at protein level	Low tissue specificity	Detected in many			Cell line enhanced	Detected in many		LHCN-M2: 72.6;RH-30: 39.4;TIME: 49.3	Low cancer specificity	Detected in all			Low region specificity	Detected in all			Not detected	Not detected			Not detected	Not detected			Low region specificity	Detected in all			Low region specificity	Detected in all			HPA054785			Uncertain	Vesicles
AOAH		ENSG00000136250	Acyloxyacyl hydrolase	P28039	7	36512949-36724549	Enzymes, Predicted secreted proteins	Evidence at protein level	Evidence at protein level	Evidence at protein level	Evidence at protein level	Evidence at protein level	Tissue enhanced	Detected in many		blood: 54.6;lymphoid tissue: 57.4	Group enriched	Detected in some	5	NB-4: 20.9;THP-1: 16.0;U-937: 7.0	Low cancer specificity	Detected in all			Low region specificity	Detected in all			Cell type enhanced	Detected in many		classical monocyte: 54.6	Low lineage specificity	Detected in many			Low region specificity	Detected in many			Low region specificity	Detected in all			HPA021666, HPA026716	Approved
AOC1	ABP1, DAO	ENSG00000002726	Amine oxidase, copper containing 1	P19801	7	150824627-150861504	Enzymes, Predicted secreted proteins	Evidence at protein level	Evidence at protein level	Evidence at protein level	Evidence at protein level	Evidence at protein level	Group enriched	Detected in many	5	intestine: 108.6;placenta: 240.4	Cell line enhanced	Detected in some		CAPAN-2: 16.0;HaCaT: 4.9;NB-4: 4.8;RPMI-8226: 5.8;THP-1: 20.9	Group enriched	Detected in many	5	colorectal cancer: 61.3;endometrial cancer: 39.1;pancreatic cancer: 26.9;renal cancer: 69.4;stomach cancer: 43.2	Not detected	Not detected			Cell type enriched	Detected in some	10	eosinophil: 20.3	Lineage enriched	Detected in many	20	granulocytes: 20.3					Low region specificity	Detected in all			HPA031032, HPA031033	Approved
AOC2	DAO2, RAO	ENSG00000131480	Amine oxidase, copper containing 2	O75106	17	42844600-42850707	Enzymes, Predicted intracellular proteins	Evidence at protein level	Evidence at transcript level	Evidence at protein level	Evidence at protein level	Evidence at protein level	Tissue enriched	Detected in many	11	retina: 133.5	Cell line enhanced	Detected in many		ASC diff: 14.3	Cancer enhanced	Detected in some		testis cancer: 3.8	Low region specificity	Detected in many			Cell type enriched	Detected in single	4	neutrophil: 4.0	Lineage enriched	Detected in single	6	granulocytes: 4.0	Low region specificity	Detected in all			Low region specificity	Detected in some			HPA057779	Uncertain
AOC3	HPAO, VAP-1, VAP1	ENSG00000131471	Amine oxidase, copper containing 3	Q16853	17	42851184-42858130	Cancer-related genes, Enzymes, FDA approved drug targets, Plasma proteins, Predicted intracellular proteins, Predicted secreted proteins	Evidence at protein level	Evidence at protein level	Evidence at protein level	Evidence at protein level	Evidence at protein level	Low tissue specificity	Detected in many			Cell line enriched	Detected in some	18	ASC diff: 83.5	Low cancer specificity	Detected in all			Low region specificity	Detected in many			Cell type enriched	Detected in single	13	neutrophil: 1.2	Lineage enriched	Detected in single	13	granulocytes: 1.2	Low region specificity	Detected in many							HPA000980, CAB025797	Enhanced		Approved	Golgi apparatus,Cytosol
AP000721.1		ENSG00000256100			11	63974620-63988346	Predicted intracellular proteins	Evidence at transcript level	Evidence at transcript level				Low tissue specificity	Detected in many			Cell line enhanced	Detected in some		HAP1: 1.1;HEK 293: 1.7;RPMI-8226: 1.0;U-698: 1.1	Not detected	Not detected			Low region specificity	Detected in all			Not detected	Not detected			Not detected	Not detected											HPA055942	Uncertain
AP000790.3		ENSG00000284873			11	59938432-59957480	Predicted intracellular proteins	Evidence at transcript level	Evidence at transcript level				Tissue enhanced	Detected in single		brain: 1.6	Cell line enhanced	Detected in some		NB-4: 1.4;THP-1: 5.1									Not detected	Not detected			Not detected	Not detected
AP000790.4		ENSG00000285010			11	59964033-59970146	Predicted secreted proteins	Evidence at transcript level	Evidence at transcript level				Group enriched	Detected in some	4	blood: 5.9;kidney: 1.5	Group enriched	Detected in some	5	HEL: 2.8;K-562: 7.1									Cell type enriched	Detected in single	10	basophil: 5.9	Lineage enriched	Detected in single	10	granulocytes: 5.9
AP002347.1		ENSG00000285231			11	59878809-59896481	Predicted secreted proteins	Evidence at transcript level	Evidence at transcript level				Group enriched	Detected in some	7	blood: 7.4;testis: 2.5	Cell line enhanced	Detected in some		Daudi: 1.4;HAP1: 1.4;K-562: 2.4;U-698: 3.0									Cell type enriched	Detected in single	24	basophil: 7.4	Lineage enriched	Detected in single	44	granulocytes: 7.4
APBB1	Fe65, RIR	ENSG00000166313	Amyloid beta precursor protein binding family B member 1	O00213	11	6395124-6419414	Plasma proteins, Predicted intracellular proteins	Evidence at protein level	Evidence at protein level	Evidence at protein level	Evidence at protein level	Evidence at protein level	Tissue enhanced	Detected in all		brain: 84.6	Cell line enhanced	Detected in many		SCLC-21H: 28.3	Low cancer specificity	Detected in all			Low region specificity	Detected in all			Cell type enhanced	Detected in many		naive CD4 T-cell: 34.4	Lineage enriched	Detected in many	5	T-cells: 34.4	Low region specificity	Detected in all			Low region specificity	Detected in all			HPA038521, HPA038522	Approved		Supported	Plasma membrane
APCDD1	B7323	ENSG00000154856	APC down-regulated 1	Q8J025	18	10454628-10489948	Disease related genes, Predicted intracellular proteins, Predicted membrane proteins	Evidence at protein level	Evidence at transcript level	Evidence at protein level	Evidence at protein level	Evidence at protein level	Tissue enhanced	Detected in all		skin 1: 84.9	Cell line enhanced	Detected in some		AF22: 15.5;BJ hTERT+: 33.5;HaCaT: 20.4;HHSteC: 9.4;HSkMC: 19.5	Low cancer specificity	Detected in all			Low region specificity	Detected in all			Cell type enhanced	Detected in some		basophil: 2.3;plasmacytoid DC: 3.3	Low lineage specificity	Detected in many			Low region specificity	Detected in all			Low region specificity	Detected in all
APCS	MGC88159, PTX2, SAP	ENSG00000132703	Amyloid P component, serum	P02743	1	159587825-159588865	Disease related genes, Plasma proteins, Potential drug targets, Predicted secreted proteins, Transporters	Evidence at protein level	Evidence at protein level	Evidence at protein level	Evidence at protein level	Evidence at protein level	Tissue enriched	Detected in some	81	liver: 316.6	Cell line enhanced	Detected in some		HL-60: 3.3;RH-30: 4.2;SiHa: 2.1	Cancer enriched	Detected in some	25	liver cancer: 826.2	Not detected	Not detected			Not detected	Not detected			Not detected	Not detected			Not detected	Not detected			Low region specificity	Detected in all			CAB007817, HPA053294	Supported
APELA	ELA, Ende, tdl	ENSG00000248329	Apelin receptor early endogenous ligand	P0DMC3	4	164877004-164898965	Predicted secreted proteins	Evidence at protein level	Evidence at transcript level	Evidence at protein level	Evidence at protein level		Tissue enhanced	Detected in some		placenta: 7.8;prostate: 8.2	Cell line enriched	Detected in some	5	NTERA-2: 29.4	Low cancer specificity	Detected in some							Cell type enhanced	Detected in single		neutrophil: 2.5	Low lineage specificity	Detected in single			Not detected	Not detected			Low region specificity	Detected in all
APLN	apelin, XNPEP2	ENSG00000171388	Apelin	Q9ULZ1	X	129645259-129654937	Predicted secreted proteins	Evidence at protein level	Evidence at transcript level	Evidence at transcript level	Evidence at protein level		Tissue enhanced	Detected in many		brain: 21.8;placenta: 52.0	Cell line enriched	Detected in some	6	HUVEC TERT2: 104.4	Group enriched	Detected in all	6	glioma: 44.2;renal cancer: 21.8	Low region specificity	Detected in all			Not detected	Not detected			Not detected	Not detected			Low region specificity	Detected in all			Low region specificity	Detected in all
APLP2	APPH, APPL2	ENSG00000084234	Amyloid beta precursor like protein 2	Q06481	11	130069837-130144811	Plasma proteins, Predicted intracellular proteins, Predicted membrane proteins	Evidence at protein level	Evidence at transcript level	Evidence at protein level	Evidence at protein level	Evidence at protein level	Low tissue specificity	Detected in all			Low cell line specificity	Detected in all			Low cancer specificity	Detected in all			Low region specificity	Detected in all			Cell type enhanced	Detected in all		classical monocyte: 52.5	Low lineage specificity	Detected in all			Low region specificity	Detected in all			Low region specificity	Detected in all			HPA039319	Approved		Approved	Vesicles
APOA1		ENSG00000118137	Apolipoprotein A1	P02647	11	116835751-116837950	Cancer-related genes, Candidate cardiovascular disease genes, Disease related genes, Plasma proteins, Predicted intracellular proteins, Predicted secreted proteins	Evidence at protein level	Evidence at protein level	Evidence at protein level	Evidence at protein level	Evidence at protein level	Tissue enriched	Detected in some	4	liver: 573.5	Cell line enriched	Detected in some	18	Hep G2: 247.4	Cancer enriched	Detected in many	48	liver cancer: 4515.8	Not detected	Not detected			Cell type enhanced	Detected in some		plasmacytoid DC: 3.6	Group enriched	Detected in many	4	dendritic cells: 3.6;T-cells: 2.4	Low region specificity	Detected in some			Low region specificity	Detected in all			CAB016778, HPA046715	Supported		Approved	Vesicles,Cytosol
APOA2		ENSG00000158874	Apolipoprotein A2	P02652	1	161222292-161223631	Cancer-related genes, Candidate cardiovascular disease genes, Plasma proteins, Predicted intracellular proteins, Predicted secreted proteins	Evidence at protein level	Evidence at protein level	Evidence at protein level	Evidence at protein level	Evidence at protein level	Tissue enriched	Detected in some	321	liver: 932.2	Cell line enriched	Detected in some	9	Hep G2: 596.2	Cancer enriched	Detected in many	329	liver cancer: 11230.1	Not detected	Not detected			Cell type enhanced	Detected in some		intermediate monocyte: 2.1;neutrophil: 2.9	Group enriched	Detected in many	20	dendritic cells: 1.0;granulocytes: 2.9;monocytes: 2.1	Low region specificity	Detected in all			Low region specificity	Detected in many			CAB025885	Supported
APOA4		ENSG00000110244	Apolipoprotein A4	P06727	11	116820700-116823306	Candidate cardiovascular disease genes, Plasma proteins, Predicted secreted proteins	Evidence at protein level	Evidence at protein level	Evidence at protein level	Evidence at protein level	Evidence at protein level	Tissue enriched	Detected in some	6	intestine: 593.6	Cell line enhanced	Detected in some		BEWO: 7.9;CACO-2: 8.0;Hep G2: 7.5;NB-4: 7.3;RPMI-8226: 11.7;SH-SY5Y: 10.8	Cancer enriched	Detected in some	29	liver cancer: 291.6	Not detected	Not detected			Not detected	Not detected			Not detected	Not detected			Not detected	Not detected			Low region specificity	Detected in all			HPA001352, HPA002549, CAB068250, CAB068251, CAB068252	Enhanced		Approved	Vesicles
APOA5	APOA-V, RAP3	ENSG00000110243	Apolipoprotein A5	Q6Q788	11	116789367-116792420	Disease related genes, Plasma proteins, Predicted secreted proteins	Evidence at protein level	Evidence at transcript level	Evidence at protein level	Evidence at protein level	Evidence at protein level	Tissue enriched	Detected in single	209	liver: 112.2	Cell line enriched	Detected in single	65	Hep G2: 35.8	Cancer enriched	Detected in single	489	liver cancer: 112.2	Not detected	Not detected			Not detected	Not detected			Not detected	Not detected			Not detected	Not detected			Low region specificity	Detected in many
APOB		ENSG00000084674	Apolipoprotein B	P04114	2	21001429-21044073	Candidate cardiovascular disease genes, Disease related genes, Plasma proteins, Predicted secreted proteins	Evidence at protein level	Evidence at protein level	Evidence at protein level	Evidence at protein level	Evidence at protein level	Group enriched	Detected in some	145	intestine: 224.8;liver: 442.2	Cell line enriched	Detected in some	30	Hep G2: 151.8	Cancer enriched	Detected in some	99	liver cancer: 295.0	Not detected	Not detected			Not detected	Not detected			Not detected	Not detected			Not detected	Not detected			Low region specificity	Detected in all			CAB016070, HPA049793	Supported		Supported	Vesicles,Cytosol
APOC1		ENSG00000130208	Apolipoprotein C1	P02654	19	44914247-44919349	Cancer-related genes, Candidate cardiovascular disease genes, Plasma proteins, Predicted secreted proteins	Evidence at protein level	Evidence at protein level	Evidence at protein level	Evidence at protein level	Evidence at protein level	Tissue enriched	Detected in many	12	liver: 702.7	Cell line enhanced	Detected in many		Hep G2: 98.0;HSkMC: 60.7;K-562: 25.5;SK-MEL-30: 45.2	Cancer enriched	Detected in all	21	liver cancer: 3253.7	Low region specificity	Detected in many			Cell type enriched	Detected in some	8	myeloid DC: 8.9	Lineage enriched	Detected in single	13	dendritic cells: 8.9	Low region specificity	Detected in many							HPA051518	Supported
APOC2		ENSG00000234906	Apolipoprotein C2	P02655	19	44945982-44949565	Candidate cardiovascular disease genes, Disease related genes, Plasma proteins, Predicted secreted proteins	Evidence at protein level	Evidence at protein level	Evidence at protein level	Evidence at protein level	Evidence at protein level	Tissue enriched	Detected in some	78	liver: 506.5	Group enriched	Detected in some	4	Hep G2: 82.9;THP-1: 153.3	Cancer enriched	Detected in some	17	liver cancer: 49.7	Low region specificity	Detected in many			Cell type enriched	Detected in single	21	NK-cell: 6.5	Lineage enriched	Detected in single	21	NK-cells: 6.5					Not detected	Not detected			HPA055877	Supported
APOC3		ENSG00000110245	Apolipoprotein C3	P02656	11	116829706-116833072	Cancer-related genes, Candidate cardiovascular disease genes, Disease related genes, Plasma proteins, Predicted secreted proteins	Evidence at protein level	Evidence at protein level	Evidence at protein level	Evidence at protein level	Evidence at protein level	Tissue enriched	Detected in some	8	liver: 714.1	Group enriched	Detected in some	19	CACO-2: 27.8;Hep G2: 75.2	Cancer enriched	Detected in many	643	liver cancer: 4021.9	Not detected	Not detected			Not detected	Not detected			Not detected	Not detected							Not detected	Not detected			HPA065365, HPA073918	Supported		Approved	Nucleoplasm,Nucleoli,Cell Junctions
APOC4		ENSG00000267467	Apolipoprotein C4	P55056	19	44942238-44945496	Plasma proteins, Predicted secreted proteins	Evidence at protein level	Evidence at transcript level	Evidence at protein level	Evidence at protein level	Evidence at protein level	Tissue enriched	Detected in some	29	liver: 126.0	Cell line enhanced	Detected in some		HEL: 4.2;SK-MEL-30: 6.4	Cancer enriched	Detected in single	15	liver cancer: 0.7	Not detected	Not detected			Low cell type specificity	Detected in many			Low lineage specificity	Detected in many											HPA062671	Approved
APOD		ENSG00000189058	Apolipoprotein D	P05090	3	195568702-195584205	Cancer-related genes, Candidate cardiovascular disease genes, Plasma proteins, Predicted secreted proteins	Evidence at protein level	Evidence at protein level	Evidence at protein level	Evidence at protein level	Evidence at protein level	Tissue enriched	Detected in all	6	breast: 840.7	Group enriched	Detected in some	7	ASC diff: 233.9;ASC TERT1: 126.0	Cancer enhanced	Detected in all		melanoma: 925.2	Low region specificity	Detected in all			Cell type enriched	Detected in single	10	memory B-cell: 6.7	Lineage enriched	Detected in single	10	B-cells: 6.7	Low region specificity	Detected in all			Low region specificity	Detected in all			HPA040520	Enhanced		Approved	Plasma membrane
APOE	AD2	ENSG00000130203	Apolipoprotein E	P02649	19	44905754-44909393	Cancer-related genes, Candidate cardiovascular disease genes, Disease related genes, Plasma proteins, Predicted secreted proteins	Evidence at protein level	Evidence at protein level	Evidence at protein level	Evidence at protein level	Evidence at protein level	Tissue enhanced	Detected in many		adrenal gland: 226.8;liver: 508.1	Cell line enhanced	Detected in some		ASC diff: 163.3;Hep G2: 75.9;HSkMC: 119.7;SK-MEL-30: 151.8	Cancer enhanced	Detected in all		liver cancer: 3183.8	Low region specificity	Detected in all			Not detected	Not detected			Not detected	Not detected			Low region specificity	Detected in all			Low region specificity	Detected in all			CAB008363, HPA065539, HPA068768, CAB069921	Enhanced		Approved	Vesicles
APOF		ENSG00000175336	Apolipoprotein F	Q13790	12	56360569-56362823	Plasma proteins, Predicted secreted proteins	Evidence at protein level	Evidence at transcript level	Evidence at protein level	Evidence at protein level	Evidence at protein level	Tissue enriched	Detected in some	53	liver: 114.0	Cell line enriched	Detected in single	10	Hep G2: 9.7	Cancer enriched	Detected in some	6	liver cancer: 34.8	Not detected	Not detected			Low cell type specificity	Detected in many			Low lineage specificity	Detected in many			Not detected	Not detected
APOH	B2G1, BG	ENSG00000091583	Apolipoprotein H	P02749	17	66212033-66256525	Candidate cardiovascular disease genes, Plasma proteins, Predicted intracellular proteins, Predicted secreted proteins	Evidence at protein level	Evidence at protein level	Evidence at protein level	Evidence at protein level	Evidence at protein level	Tissue enriched	Detected in some	550	liver: 823.7	Cell line enriched	Detected in some	20	Hep G2: 162.9	Cancer enriched	Detected in many	232	liver cancer: 2878.9	Not detected	Not detected			Low cell type specificity	Detected in some			Low lineage specificity	Detected in many			Low region specificity	Detected in many			Low region specificity	Detected in all			HPA001654, HPA003732, CAB022214	Enhanced		Supported	Golgi apparatus
APOL1	APOL	ENSG00000100342	Apolipoprotein L1	O14791	22	36253010-36267530	Candidate cardiovascular disease genes, Disease related genes, Plasma proteins, Predicted membrane proteins, Predicted secreted proteins	Evidence at protein level	Evidence at protein level	Evidence at protein level	Evidence at protein level	Evidence at protein level	Low tissue specificity	Detected in many			Cell line enhanced	Detected in many		EFO-21: 62.5;HDLM-2: 40.3;HHSteC: 30.8;RPTEC TERT1: 23.9;RT4: 37.0	Low cancer specificity	Detected in all			Low region specificity	Detected in all			Low cell type specificity	Detected in many			Low lineage specificity	Detected in all											HPA018885, CAB056156	Supported
APOL3	APOLIII, CG12-1	ENSG00000128284	Apolipoprotein L3	O95236	22	36140330-36166177	Predicted intracellular proteins	Evidence at protein level	Evidence at transcript level	Evidence at protein level	Evidence at protein level	Evidence at protein level	Low tissue specificity	Detected in all			Cell line enhanced	Detected in many		ASC diff: 17.1;ASC TERT1: 27.7;Karpas-707: 28.7	Low cancer specificity	Detected in all			Low region specificity	Detected in all			Low cell type specificity	Detected in many			Low lineage specificity	Detected in all
APOM	ApoM, G3a, NG20	ENSG00000204444	Apolipoprotein M	O95445	6	31652416-31658210	Plasma proteins, Predicted intracellular proteins, Predicted secreted proteins	Evidence at protein level	Evidence at protein level	Evidence at protein level	Evidence at protein level	Evidence at protein level	Tissue enriched	Detected in many	6	liver: 94.6	Low cell line specificity	Detected in many			Cancer enriched	Detected in all	13	liver cancer: 185.9	Low region specificity	Detected in all			Low cell type specificity	Detected in many			Low lineage specificity	Detected in all			Region enhanced	Detected in single		basal ganglia: 0.3	Low region specificity	Detected in all			CAB034086, HPA051006	Approved		Approved	Golgi apparatus
APOOL	AAIR8193, CXorf33, FAM121A, Mic27, UNQ8193	ENSG00000155008	Apolipoprotein O like	Q6UXV4	X	85003826-85093316	Predicted intracellular proteins	Evidence at protein level	Evidence at protein level	Evidence at protein level	Evidence at protein level	Evidence at protein level	Low tissue specificity	Detected in all			Low cell line specificity	Detected in many			Low cancer specificity	Detected in all			Low region specificity	Detected in all			Low cell type specificity	Detected in all			Low lineage specificity	Detected in all			Low region specificity	Detected in all							HPA000612	Approved		Approved	Mitochondria
ARCN1	COPD	ENSG00000095139	Archain 1	P48444	11	118572390-118603033	Disease related genes, Plasma proteins, Predicted intracellular proteins	Evidence at protein level	Evidence at protein level	Evidence at protein level	Evidence at protein level	Evidence at protein level	Low tissue specificity	Detected in all			Low cell line specificity	Detected in all			Low cancer specificity	Detected in all			Low region specificity	Detected in all			Low cell type specificity	Detected in all			Low lineage specificity	Detected in all			Low region specificity	Detected in all			Low region specificity	Detected in all			HPA037573, HPA044874	Approved		Enhanced	Golgi apparatus,Vesicles
ARFIP2	POR1	ENSG00000132254	ADP ribosylation factor interacting protein 2	P53365	11	6474683-6481479	Predicted intracellular proteins	Evidence at protein level	Evidence at transcript level	Evidence at protein level	Evidence at protein level	Evidence at protein level	Low tissue specificity	Detected in all			Low cell line specificity	Detected in all			Low cancer specificity	Detected in all			Low region specificity	Detected in all			Low cell type specificity	Detected in all			Low lineage specificity	Detected in all			Low region specificity	Detected in all			Low region specificity	Detected in all			CAB032985, HPA038156	Approved		Approved	Nucleoplasm,Nucleoli fibrillar center,Golgi apparatus
ARHGAP36	FLJ30058	ENSG00000147256	Rho GTPase activating protein 36	Q6ZRI8	X	131058242-131089883	Predicted intracellular proteins	Evidence at protein level	Evidence at protein level	Evidence at transcript level	Evidence at protein level	Evidence at protein level	Tissue enhanced	Detected in some		adrenal gland: 58.4;brain: 25.5;pituitary gland: 50.3	Cell line enriched	Detected in single	164	SH-SY5Y: 62.9	Cancer enriched	Detected in some	21	thyroid cancer: 62.5	Region enriched	Detected in many	5	hypothalamus: 25.5	Not detected	Not detected			Not detected	Not detected			Region enhanced	Detected in many		hypothalamus: 104.3	Group enriched	Detected in many	5	basal ganglia: 19.8;hypothalamus: 57.8;midbrain: 27.1;pons and medulla: 20.1	HPA002064, HPA076209	Enhanced		Approved	Nucleoplasm,Vesicles,Plasma membrane
ARHGAP45	HA-1, HMHA1, KIAA0223	ENSG00000180448	Rho GTPase activating protein 45	Q92619	19	1065923-1086628	Plasma proteins, Predicted intracellular proteins	Evidence at protein level	Evidence at protein level	Evidence at protein level	Evidence at protein level	Evidence at protein level	Group enriched	Detected in many	5	blood: 32.1;bone marrow: 35.2;intestine: 23.4;lung: 17.5;lymphoid tissue: 50.4	Cell line enhanced	Detected in many		Karpas-707: 30.7;THP-1: 27.4;U-266/70: 40.4	Low cancer specificity	Detected in all			Low region specificity	Detected in many			Low cell type specificity	Detected in all			Low lineage specificity	Detected in all			Low region specificity	Detected in many			Low region specificity	Detected in all			HPA019816	Enhanced
ARHGAP6	rhoGAPX-1	ENSG00000047648	Rho GTPase activating protein 6	O43182	X	11137543-11665701	Plasma proteins, Predicted intracellular proteins	Evidence at protein level	Evidence at protein level	Evidence at protein level	Evidence at protein level	Evidence at protein level	Tissue enhanced	Detected in many		ductus deferens: 57.3;seminal vesicle: 58.8	Cell line enhanced	Detected in some		ASC diff: 14.8;ASC TERT1: 19.2;HEL: 18.9;HMC-1: 13.3;HSkMC: 18.9;K-562: 13.7;RT4: 10.7	Cancer enhanced	Detected in many		prostate cancer: 12.9	Low region specificity	Detected in many			Low cell type specificity	Detected in some			Low lineage specificity	Detected in many			Low region specificity	Detected in many			Low region specificity	Detected in many			HPA001798, HPA036779, HPA064390	Enhanced		Supported	Cytosol
ARL16		ENSG00000214087	ADP ribosylation factor like GTPase 16	Q0P5N6	17	81681174-81683924	Predicted intracellular proteins	Evidence at protein level	Evidence at transcript level	Evidence at protein level	Evidence at protein level	Evidence at protein level	Low tissue specificity	Detected in all			Low cell line specificity	Detected in all			Low cancer specificity	Detected in all			Low region specificity	Detected in all			Low cell type specificity	Detected in all			Low lineage specificity	Detected in all			Low region specificity	Detected in all			Low region specificity	Detected in all			HPA043711	Uncertain
ARMC5	FLJ13063	ENSG00000140691	Armadillo repeat containing 5	Q96C12	16	31458080-31467166	Disease related genes, Predicted intracellular proteins	Evidence at protein level	Evidence at transcript level	Evidence at protein level	Evidence at protein level	Evidence at protein level	Low tissue specificity	Detected in all			Cell line enhanced	Detected in many		NB-4: 34.7	Low cancer specificity	Detected in all			Low region specificity	Detected in all			Low cell type specificity	Detected in many			Low lineage specificity	Detected in all			Low region specificity	Detected in all			Low region specificity	Detected in all			HPA041524, HPA063706	Approved		Approved	Nucleoplasm,Focal adhesion sites,Cytosol
ARNTL	bHLHe5, BMAL1, JAP3, MOP3, PASD3	ENSG00000133794	Aryl hydrocarbon receptor nuclear translocator like	O00327	11	13276652-13387266	Predicted intracellular proteins, Transcription factors	Evidence at protein level	Evidence at protein level	Evidence at protein level	Evidence at protein level	Evidence at protein level	Low tissue specificity	Detected in many			Low cell line specificity	Detected in many			Low cancer specificity	Detected in all			Low region specificity	Detected in all			Low cell type specificity	Detected in all			Low lineage specificity	Detected in all			Low region specificity	Detected in all			Low region specificity	Detected in all			CAB045962, HPA050938	Supported		Supported	Nucleoplasm,Vesicles
ARSA		ENSG00000100299	Arylsulfatase A	P15289	22	50622754-50628173	Disease related genes, Enzymes, Potential drug targets, Predicted intracellular proteins	Evidence at protein level	Evidence at protein level	Evidence at protein level	Evidence at protein level	Evidence at protein level	Low tissue specificity	Detected in all			Cell line enhanced	Detected in many		Karpas-707: 38.4	Low cancer specificity	Detected in all			Low region specificity	Detected in all			Low cell type specificity	Detected in all			Low lineage specificity	Detected in all			Low region specificity	Detected in all			Low region specificity	Detected in all			HPA005554, CAB025183	Enhanced		Approved	Golgi apparatus,Cytosol
ARSB		ENSG00000113273	Arylsulfatase B	P15848	5	78777209-78986087	Disease related genes, Enzymes, Plasma proteins, Potential drug targets, Predicted intracellular proteins	Evidence at protein level	Evidence at protein level	Evidence at protein level	Evidence at protein level	Evidence at protein level	Low tissue specificity	Detected in all			Low cell line specificity	Detected in many			Low cancer specificity	Detected in all			Low region specificity	Detected in all			Cell type enhanced	Detected in many		eosinophil: 17.2	Group enriched	Detected in many	7	dendritic cells: 5.5;granulocytes: 17.2;monocytes: 5.7	Low region specificity	Detected in all			Low region specificity	Detected in all			HPA037770, HPA037771	Approved		Approved	Golgi apparatus
ARSE	CDPX, CDPX1	ENSG00000157399	Arylsulfatase E (chondrodysplasia punctata 1)	P51690	X	2934632-2968310	Disease related genes, Predicted intracellular proteins, Predicted membrane proteins	Evidence at protein level	Evidence at protein level	Evidence at protein level	Evidence at protein level	Evidence at protein level	Group enriched	Detected in many	4	liver: 43.0;pancreas: 99.4	Cell line enhanced	Detected in many		A549: 32.0;CACO-2: 19.8;Hep G2: 29.7;NTERA-2: 14.9	Low cancer specificity	Detected in many			Low region specificity	Detected in some			Cell type enriched	Detected in single	17	myeloid DC: 1.6	Lineage enriched	Detected in single	17	dendritic cells: 1.6					Low region specificity	Detected in all			HPA060518, HPA070651	Approved		Supported	Golgi apparatus
ARSG	KIAA1001	ENSG00000141337	Arylsulfatase G	Q96EG1	17	68259182-68422731	Predicted intracellular proteins	Evidence at protein level	Evidence at protein level	Evidence at protein level	Evidence at protein level	Evidence at protein level	Tissue enhanced	Detected in all		epididymis: 42.3	Cell line enhanced	Detected in many		T-47d: 18.3	Low cancer specificity	Detected in all			Low region specificity	Detected in all			Low cell type specificity	Detected in all			Low lineage specificity	Detected in all			Low region specificity	Detected in all			Low region specificity	Detected in many			HPA023245, HPA023285	Enhanced
ARSI	FLJ16069, SPG66	ENSG00000183876	Arylsulfatase family member I	Q5FYB1	5	150296343-150339307	Predicted intracellular proteins, Predicted secreted proteins	Evidence at protein level	Evidence at transcript level	Evidence at protein level	Evidence at protein level	Evidence at protein level	Tissue enhanced	Detected in many		placenta: 24.2	Cell line enhanced	Detected in some		BJ hTERT+ SV40 Large T+: 9.3;HaCaT: 18.2;Hep G2: 11.2;hTEC/SVTERT24-B: 18.3;U-87 MG: 23.5	Low cancer specificity	Detected in many			Low region specificity	Detected in many			Not detected	Not detected			Not detected	Not detected			Low region specificity	Detected in single			Low region specificity	Detected in some			HPA038386, HPA038398	Uncertain		Approved	Golgi apparatus
ARSK	DKFZp313G1735, TSULF	ENSG00000164291	Arylsulfatase family member K	Q6UWY0	5	95555074-95605064	Plasma proteins, Predicted secreted proteins	Evidence at protein level	Evidence at transcript level	Evidence at protein level	Evidence at protein level	Evidence at protein level	Low tissue specificity	Detected in all			Low cell line specificity	Detected in many			Low cancer specificity	Detected in all			Low region specificity	Detected in all			Low cell type specificity	Detected in many			Low lineage specificity	Detected in all			Low region specificity	Detected in all			Low region specificity	Detected in all			HPA042384	Approved		Approved	Nucleoplasm,Vesicles
ART3		ENSG00000156219	ADP-ribosyltransferase 3	Q13508	4	76011184-76112802	Enzymes, Predicted intracellular proteins, Predicted membrane proteins	Evidence at protein level	Evidence at protein level	Evidence at protein level	Evidence at protein level	Evidence at protein level	Group enriched	Detected in many	12	brain: 29.1;heart muscle: 55.1;skeletal muscle: 85.2;testis: 42.6;tongue: 27.2	Group enriched	Detected in some	8	NB-4: 6.1;NTERA-2: 16.5;SK-MEL-30: 7.3	Cancer enhanced	Detected in some		breast cancer: 2.3	Region enhanced	Detected in many		cerebellum: 29.1	Cell type enriched	Detected in single	5	gdTCR: 1.9	Lineage enriched	Detected in single	18	T-cells: 1.9	Low region specificity	Detected in all			Region enriched	Detected in single	5	cerebellum: 1.2	HPA011268	Enhanced
ART4	CD297, DO, DOK1	ENSG00000111339	ADP-ribosyltransferase 4 (Dombrock blood group)	Q93070	12	14825569-14843533	Blood group antigen proteins, CD markers, Enzymes, Predicted membrane proteins, Predicted secreted proteins	Evidence at protein level	Evidence at transcript level	Evidence at transcript level	Evidence at protein level	Evidence at protein level	Tissue enhanced	Detected in many		liver: 33.7;lymphoid tissue: 17.8;placenta: 17.8	Cell line enhanced	Detected in some		AN3-CA: 5.1;HEL: 10.0;Hep G2: 6.0;HUVEC TERT2: 22.9	Cancer enhanced	Detected in some		liver cancer: 3.8	Not detected	Not detected			Low cell type specificity	Detected in some			Low lineage specificity	Detected in many			Region enhanced	Detected in single		olfactory region: 2.2	Low region specificity	Detected in many			HPA075664			Approved	Rods & Rings
ART5		ENSG00000167311	ADP-ribosyltransferase 5	Q96L15	11	3638503-3642316	Enzymes, Predicted intracellular proteins, Predicted secreted proteins	Evidence at protein level	Evidence at transcript level	Evidence at transcript level	Evidence at protein level	Evidence at protein level	Tissue enhanced	Detected in many		skeletal muscle: 12.1;testis: 33.3	Cell line enhanced	Detected in some		AF22: 3.3;AN3-CA: 3.5;BEWO: 6.1;BJ hTERT+ SV40 Large T+ RasG12V: 3.5;HEK 293: 4.2;U-2 OS: 4.1	Cancer enhanced	Detected in some		testis cancer: 4.5	Not detected	Not detected			Cell type enriched	Detected in single	11	memory CD4 T-cell: 1.0	Lineage enriched	Detected in single	11	T-cells: 1.0	Region enriched	Detected in single	5	olfactory region: 0.5	Not detected	Not detected			HPA041637, HPA044099	Uncertain
ARTN	ENOVIN, EVN, NBN	ENSG00000117407	Artemin	Q5T4W7	1	43933320-43937241	Predicted intracellular proteins, Predicted secreted proteins	Evidence at protein level	Evidence at transcript level	Evidence at protein level	Evidence at protein level		Tissue enhanced	Detected in many		parathyroid gland: 18.3	Group enriched	Detected in some	4	A-431: 29.1;HaCaT: 30.8;HBEC3-KT: 27.4;hTCEpi: 11.5;hTERT-HME1: 8.8	Low cancer specificity	Detected in many			Low region specificity	Detected in many			Not detected	Not detected			Not detected	Not detected			Region enriched	Detected in single	9	olfactory region: 4.0	Region enhanced	Detected in single		olfactory region: 1.0
ASAH1	AC, ACDase, ASAH, FLJ21558, PHP32	ENSG00000104763	N-acylsphingosine amidohydrolase 1	Q13510	8	18055992-18084998	Disease related genes, Enzymes, Potential drug targets, Predicted intracellular proteins	Evidence at protein level	Evidence at protein level	Evidence at protein level	Evidence at protein level	Evidence at protein level	Low tissue specificity	Detected in all			Cell line enhanced	Detected in all		ASC diff: 71.3;SK-MEL-30: 101.4	Low cancer specificity	Detected in all			Low region specificity	Detected in all			Group enriched	Detected in all	5	basophil: 27.0;classical monocyte: 53.6;eosinophil: 36.5;intermediate monocyte: 77.9;myeloid DC: 20.8;neutrophil: 73.8;non-classical monocyte: 80.5	Group enriched	Detected in all	6	dendritic cells: 20.8;granulocytes: 73.8;monocytes: 80.5	Low region specificity	Detected in all			Low region specificity	Detected in all			HPA005468	Supported
ASAH2		ENSG00000188611	N-acylsphingosine amidohydrolase 2	Q9NR71	10	50182778-50248610	Enzymes, Predicted intracellular proteins	Evidence at protein level	Evidence at protein level	Evidence at protein level	Evidence at protein level	Evidence at protein level	Tissue enriched	Detected in many	17	intestine: 43.9	Low cell line specificity	Detected in many			Low cancer specificity	Detected in single							Low cell type specificity	Detected in some			Low lineage specificity	Detected in single											HPA061171	Supported		Approved	Focal adhesion sites
ASCL1	ASH1, bHLHa46, HASH1	ENSG00000139352	Achaete-scute family bHLH transcription factor 1	P50553	12	102957686-102960516	Predicted intracellular proteins, Transcription factors	Evidence at protein level	Evidence at protein level	Evidence at protein level	Evidence at protein level		Tissue enhanced	Detected in many		brain: 19.3;liver: 23.0;pituitary gland: 29.4	Group enriched	Detected in some	22	SCLC-21H: 32.6;SH-SY5Y: 17.6	Group enriched	Detected in many	6	glioma: 21.4;lung cancer: 11.2	Low region specificity	Detected in all			Not detected	Not detected			Not detected	Not detected			Low region specificity	Detected in single			Low region specificity	Detected in all			HPA029217, HPA076307	Enhanced		Approved	Nucleoplasm,Cytosol
ASIP	AGTIL, ASP	ENSG00000101440	Agouti signaling protein	P42127	20	34194569-34269344	Predicted secreted proteins	Evidence at protein level	Evidence at protein level	Evidence at protein level	Evidence at protein level	Evidence at protein level	Tissue enhanced	Detected in many		blood: 43.7;epididymis: 18.4;ovary: 24.8	Cell line enhanced	Detected in some		CACO-2: 6.5;HSkMC: 5.3;U-698: 3.9	Low cancer specificity	Detected in some			Region enriched	Detected in single	6	hippocampal formation: 5.4	Cell type enriched	Detected in single	321	plasmacytoid DC: 43.7	Lineage enriched	Detected in single	321	dendritic cells: 43.7	Not detected	Not detected			Low region specificity	Detected in some			HPA048636	Uncertain		Supported	Vesicles
ASPN	FLJ20129, PLAP-1, SLRR1C	ENSG00000106819	Asporin	Q9BXN1	9	92456205-92482506	Disease related genes, Plasma proteins, Predicted secreted proteins	Evidence at protein level	Evidence at transcript level	Evidence at protein level	Evidence at protein level	Evidence at protein level	Tissue enhanced	Detected in many		endometrium 1: 62.1	Cell line enhanced	Detected in some		ASC TERT1: 14.4;BJ hTERT+: 4.9;HHSteC: 20.5;HSkMC: 4.0	Low cancer specificity	Detected in all			Low region specificity	Detected in some			Cell type enhanced	Detected in single		basophil: 1.9	Low lineage specificity	Detected in single			Low region specificity	Detected in all			Low region specificity	Detected in all			HPA008435, HPA024230	Approved
ASTL	ovastacin, SAS1B	ENSG00000188886	Astacin like metalloendopeptidase	Q6HA08	2	96123850-96138436	Enzymes, Predicted secreted proteins	Evidence at protein level	Evidence at protein level	Evidence at protein level	Evidence at protein level	Evidence at protein level	Tissue enhanced	Detected in some		bone marrow: 8.5	Cell line enhanced	Detected in some		BEWO: 3.1;fHDF/TERT166: 2.1;RT4: 3.8	Low cancer specificity	Detected in single							Low cell type specificity	Detected in some			Group enriched	Detected in many	5	NK-cells: 1.9;T-cells: 1.8	Not detected	Not detected			Not detected	Not detected			HPA015620	Uncertain
ATAD5	C17orf41, ELG1, FLJ12735, FRAG1	ENSG00000176208	ATPase family, AAA domain containing 5	Q96QE3	17	30831970-30895869	Predicted intracellular proteins	Evidence at protein level	Evidence at transcript level	Evidence at protein level	Evidence at protein level	Evidence at protein level	Tissue enhanced	Detected in many		bone marrow: 19.0;lymphoid tissue: 29.9	Low cell line specificity	Detected in many			Low cancer specificity	Detected in many			Low region specificity	Detected in all			Low cell type specificity	Detected in many			Low lineage specificity	Detected in all			Low region specificity	Detected in all			Low region specificity	Detected in all			HPA066823			Approved	Nucleoplasm,Cytokinetic bridge,Centriolar satellite,Cytosol
ATAT1	C6orf134, Em:AB023049.7, FLJ13158, MEC17	ENSG00000137343	Alpha tubulin acetyltransferase 1	Q5SQI0	6	30626842-30646823	Enzymes, Predicted intracellular proteins	Evidence at protein level	Evidence at protein level	Evidence at protein level	Evidence at protein level	Evidence at protein level	Low tissue specificity	Detected in all			Cell line enhanced	Detected in many		AF22: 10.9;AN3-CA: 8.1	Low cancer specificity	Detected in all			Low region specificity	Detected in all			Low cell type specificity	Detected in many			Low lineage specificity	Detected in many			Low region specificity	Detected in all			Low region specificity	Detected in all			HPA046816, HPA050999	Approved		Approved	Golgi apparatus,Cytosol
ATG2A	KIAA0404	ENSG00000110046	Autophagy related 2A	Q2TAZ0	11	64894546-64917248	Predicted intracellular proteins, Transporters	Evidence at protein level	Evidence at transcript level	Evidence at protein level	Evidence at protein level	Evidence at protein level	Tissue enhanced	Detected in all		bone marrow: 63.7	Low cell line specificity	Detected in all			Low cancer specificity	Detected in all			Low region specificity	Detected in all			Cell type enriched	Detected in many	6	neutrophil: 16.5	Lineage enriched	Detected in all	6	granulocytes: 16.5	Low region specificity	Detected in all			Low region specificity	Detected in all			HPA038715	Uncertain		Approved	Nucleoplasm,Vesicles,Cytosol
ATG5	APG5, APG5L, ASP, hAPG5	ENSG00000057663	Autophagy related 5	Q9H1Y0	6	106045423-106325791	Disease related genes, Potential drug targets, Predicted intracellular proteins, Transporters	Evidence at protein level	Evidence at transcript level	Evidence at protein level	Evidence at protein level	Evidence at protein level	Low tissue specificity	Detected in all			Low cell line specificity	Detected in all			Low cancer specificity	Detected in all			Low region specificity	Detected in all			Low cell type specificity	Detected in all			Low lineage specificity	Detected in all			Low region specificity	Detected in all			Low region specificity	Detected in all			CAB034432, CAB037309, HPA042973	Approved		Approved	Centrosome
ATMIN	ASCIZ, KIAA0431, ZNF822	ENSG00000166454	ATM interactor	O43313	16	81035847-81047358	Predicted intracellular proteins	Evidence at protein level	Evidence at protein level	Evidence at protein level	Evidence at protein level	Evidence at protein level	Low tissue specificity	Detected in all			Low cell line specificity	Detected in all			Low cancer specificity	Detected in all			Low region specificity	Detected in all			Low cell type specificity	Detected in many			Low lineage specificity	Detected in all			Low region specificity	Detected in all							HPA054967, HPA066900	Approved		Supported	Nuclear bodies
ATP13A1	ATP13A, CGI-152, FLJ31858, KIAA1825	ENSG00000105726	ATPase 13A1	Q9HD20	19	19645198-19663693	Plasma proteins, Predicted intracellular proteins, Predicted membrane proteins, Transporters	Evidence at protein level	Evidence at protein level	Evidence at protein level	Evidence at protein level	Evidence at protein level	Low tissue specificity	Detected in all			Low cell line specificity	Detected in all			Low cancer specificity	Detected in all			Low region specificity	Detected in all			Low cell type specificity	Detected in many			Low lineage specificity	Detected in all			Low region specificity	Detected in all			Low region specificity	Detected in all			HPA031798, HPA049717	Approved		Approved	Vesicles
ATP5PB	ATP5F1	ENSG00000116459	ATP synthase peripheral stalk-membrane subunit b	P24539	1	111448864-111462773	Predicted intracellular proteins, Predicted membrane proteins	Evidence at protein level	Evidence at protein level	Evidence at protein level	Evidence at protein level	Evidence at protein level	Tissue enhanced	Detected in all		skeletal muscle: 83.6	Low cell line specificity	Detected in all			Low cancer specificity	Detected in all			Low region specificity	Detected in all			Low cell type specificity	Detected in all			Low lineage specificity	Detected in all			Low region specificity	Detected in all			Low region specificity	Detected in all			HPA046067, HPA057347	Enhanced		Supported	Mitochondria
ATP6AP1	16A, Ac45, ATP6IP1, ATP6S1, CF2, ORF, VATPS1, XAP-3, XAP3	ENSG00000071553	ATPase H+ transporting accessory protein 1	Q15904	X	154428632-154436516	Disease related genes, Plasma proteins, Predicted intracellular proteins, Predicted membrane proteins	Evidence at protein level	Evidence at transcript level	Evidence at protein level	Evidence at protein level	Evidence at protein level	Low tissue specificity	Detected in all			Low cell line specificity	Detected in all			Low cancer specificity	Detected in all			Low region specificity	Detected in all			Low cell type specificity	Detected in all			Low lineage specificity	Detected in all			Low region specificity	Detected in all			Low region specificity	Detected in all			CAB015218	Uncertain		Approved	Plasma membrane,Microtubules,Cytosol
ATP6AP2	APT6M8-9, ATP6IP2, ATP6M8-9, M8-9, PRR, RENR	ENSG00000182220	ATPase H+ transporting accessory protein 2	O75787	X	40579372-40606848	Disease related genes, Potential drug targets, Predicted intracellular proteins, Predicted membrane proteins, Transporters	Evidence at protein level	Evidence at transcript level	Evidence at protein level	Evidence at protein level	Evidence at protein level	Tissue enhanced	Detected in all		parathyroid gland: 176.7	Low cell line specificity	Detected in all			Low cancer specificity	Detected in all			Low region specificity	Detected in all			Low cell type specificity	Detected in all			Low lineage specificity	Detected in all			Low region specificity	Detected in all			Low region specificity	Detected in all			HPA003156	Approved
ATPAF1	ATP11, Atp11p, FLJ22351	ENSG00000123472	ATP synthase mitochondrial F1 complex assembly factor 1	Q5TC12	1	46632737-46673867	Predicted intracellular proteins	Evidence at protein level	Evidence at transcript level	Evidence at protein level	Evidence at protein level	Evidence at protein level	Tissue enhanced	Detected in all		heart muscle: 73.4	Low cell line specificity	Detected in all			Low cancer specificity	Detected in all			Low region specificity	Detected in all			Low cell type specificity	Detected in many			Low lineage specificity	Detected in all			Low region specificity	Detected in all							HPA028382, HPA044950	Approved		Approved	Mitochondria
AUH		ENSG00000148090	AU RNA binding methylglutaconyl-CoA hydratase	Q13825	9	91213815-91361913	Disease related genes, Enzymes, Plasma proteins, Potential drug targets, Predicted intracellular proteins	Evidence at protein level	Evidence at protein level	Evidence at protein level	Evidence at protein level	Evidence at protein level	Low tissue specificity	Detected in all			Cell line enhanced	Detected in all		HDLM-2: 41.3	Low cancer specificity	Detected in all			Low region specificity	Detected in all			Low cell type specificity	Detected in all			Low lineage specificity	Detected in all			Low region specificity	Detected in all			Low region specificity	Detected in all			HPA004171	Enhanced
AVP	ADH, ARVP	ENSG00000101200	Arginine vasopressin	P01185	20	3082556-3084724	Disease related genes, Predicted secreted proteins	Evidence at protein level	Evidence at protein level	Evidence at protein level	Evidence at protein level	Evidence at protein level	Tissue enriched	Detected in some	44	brain: 270.1	Cell line enriched	Detected in single	13	NB-4: 6.9	Not detected	Not detected			Region enriched	Detected in many	18	hypothalamus: 270.1	Cell type enriched	Detected in some	6	eosinophil: 6.1	Lineage enriched	Detected in many	6	granulocytes: 6.1	Region enriched	Detected in some	10	hypothalamus: 273.6	Group enriched	Detected in some	645	basal ganglia: 1065.4;hypothalamus: 1058.2	CAB025318, HPA071892	Enhanced	Supported
AXIN2	DKFZp781B0869, MGC126582	ENSG00000168646	Axin 2	Q9Y2T1	17	65528563-65561647	Cancer-related genes, Disease related genes, Plasma proteins, Predicted intracellular proteins	Evidence at protein level	Evidence at protein level	Evidence at protein level	Evidence at protein level	Evidence at protein level	Low tissue specificity	Detected in many			Cell line enhanced	Detected in many		AF22: 13.3;CACO-2: 24.7;Hep G2: 36.9	Cancer enhanced	Detected in all		colorectal cancer: 33.4	Low region specificity	Detected in all			Cell type enhanced	Detected in many		naive CD4 T-cell: 5.1	Low lineage specificity	Detected in many			Low region specificity	Detected in all			Low region specificity	Detected in all			CAB012283, CAB017783	Approved		Uncertain	Nucleoplasm,Plasma membrane,Cytosol
AZGP1	ZA2G, ZAG	ENSG00000160862	Alpha-2-glycoprotein 1, zinc-binding	P25311	7	99966720-99976157	Cancer-related genes, Plasma proteins, Predicted intracellular proteins, Predicted secreted proteins	Evidence at protein level	Evidence at protein level	Evidence at protein level	Evidence at protein level	Evidence at protein level	Tissue enhanced	Detected in many		liver: 158.8;salivary gland: 270.5	Cell line enhanced	Detected in some		Hep G2: 19.8;Karpas-707: 11.3;RPMI-8226: 45.9;SK-BR-3: 9.3;T-47d: 15.4	Group enriched	Detected in many	12	breast cancer: 412.6;liver cancer: 273.6;prostate cancer: 469.5	Low region specificity	Detected in many			Not detected	Not detected			Not detected	Not detected			Region enriched	Detected in single	4	olfactory region: 0.9					HPA012582, CAB016087, CAB032276	Enhanced
AZU1	AZAMP, AZU, CAP37, HBP, HUMAZUR, NAZC	ENSG00000172232	Azurocidin 1	P20160	19	825097-832018	Enzymes, Plasma proteins, Predicted intracellular proteins, Predicted secreted proteins	Evidence at protein level	Evidence at protein level	Evidence at protein level	Evidence at protein level	Evidence at protein level	Tissue enriched	Detected in some	7	bone marrow: 238.2	Cell line enriched	Detected in some	7	THP-1: 150.8	Low cancer specificity	Detected in some			Not detected	Not detected			Group enriched	Detected in some	6	classical monocyte: 3.3;neutrophil: 7.6	Group enriched	Detected in many	6	granulocytes: 7.6;monocytes: 3.3					Not detected	Not detected			HPA055851, HPA075964	Enhanced		Enhanced	Vesicles
B2M		ENSG00000166710	Beta-2-microglobulin	P61769	15	44711477-44718877	Cancer-related genes, Disease related genes, Plasma proteins, Predicted intracellular proteins	Evidence at protein level	Evidence at protein level	Evidence at protein level	Evidence at protein level	Evidence at protein level	Low tissue specificity	Detected in all			Cell line enhanced	Detected in all		THP-1: 175.3	Low cancer specificity	Detected in all			Low region specificity	Detected in all			Low cell type specificity	Detected in all			Low lineage specificity	Detected in all			Low region specificity	Detected in all			Low region specificity	Detected in all			CAB002572, HPA006361	Enhanced		Enhanced	Golgi apparatus,Plasma membrane,Cytosol
B3GALNT2	MGC39558	ENSG00000162885	Beta-1,3-N-acetylgalactosaminyltransferase 2	Q8NCR0	1	235449923-235504481	Disease related genes, Enzymes, Potential drug targets, Predicted intracellular proteins	Evidence at protein level	Evidence at protein level	Evidence at protein level	Evidence at protein level	Evidence at protein level	Tissue enhanced	Detected in all		pancreas: 35.7	Low cell line specificity	Detected in all			Low cancer specificity	Detected in all			Low region specificity	Detected in all			Low cell type specificity	Detected in many			Low lineage specificity	Detected in all			Low region specificity	Detected in all			Low region specificity	Detected in all			HPA012502, HPA050662	Approved		Approved	Nucleoplasm,Golgi apparatus
B3GALT1	beta3Gal-T1	ENSG00000172318	Beta-1,3-galactosyltransferase 1	Q9Y5Z6	2	167868948-167874041	Enzymes, Predicted intracellular proteins	Evidence at protein level	Evidence at transcript level	Evidence at protein level	Evidence at protein level	Evidence at protein level	Group enriched	Detected in some	6	blood: 2.4;brain: 5.1;intestine: 5.8;skeletal muscle: 7.1	Cell line enriched	Detected in some	8	AN3-CA: 27.9	Cancer enhanced	Detected in some		glioma: 2.2					Low cell type specificity	Detected in many			Low lineage specificity	Detected in many			Low region specificity	Detected in all			Low region specificity	Detected in all
B3GALT4	beta3Gal-T4, GalT4	ENSG00000235863	Beta-1,3-galactosyltransferase 4	O96024	6	33277132-33284832	Enzymes, Predicted intracellular proteins	Evidence at protein level	Evidence at transcript level	Evidence at protein level	Evidence at protein level	Evidence at protein level	Low tissue specificity	Detected in all			Cell line enhanced	Detected in some		CAPAN-2: 5.1;SCLC-21H: 3.1;SK-BR-3: 5.2	Low cancer specificity	Detected in all			Low region specificity	Detected in all			Low cell type specificity	Detected in all			Low lineage specificity	Detected in all			Low region specificity	Detected in all			Low region specificity	Detected in all			HPA043001	Approved
B3GALT5	B3GalT-V, B3T5, beta3Gal-T5, GLCT5	ENSG00000183778	Beta-1,3-galactosyltransferase 5	Q9Y2C3	21	39556442-39673137	Predicted intracellular proteins	Evidence at protein level	Evidence at transcript level	Evidence at transcript level	Evidence at protein level	Evidence at protein level	Tissue enhanced	Detected in many		brain: 15.8;intestine: 27.1;lymphoid tissue: 14.8	Group enriched	Detected in some	4	CAPAN-2: 18.1;RPTEC TERT1: 21.5	Low cancer specificity	Detected in many			Region enriched	Detected in many	4	basal ganglia: 15.8	Cell type enhanced	Detected in single		neutrophil: 1.0	Low lineage specificity	Detected in single			Low region specificity	Detected in all			Low region specificity	Detected in all			HPA054092, HPA054684	Approved
B3GALT6	beta3GalT6	ENSG00000176022	Beta-1,3-galactosyltransferase 6	Q96L58	1	1232265-1235041	Disease related genes, Enzymes, Potential drug targets, Predicted intracellular proteins	Evidence at protein level	Evidence at transcript level	Evidence at protein level	Evidence at protein level	Evidence at protein level	Low tissue specificity	Detected in all			Cell line enhanced	Detected in all		SCLC-21H: 37.5	Low cancer specificity	Detected in all			Low region specificity	Detected in all			Low cell type specificity	Detected in many			Low lineage specificity	Detected in all			Low region specificity	Detected in all			Low region specificity	Detected in all
B3GAT3	GlcAT-I	ENSG00000149541	Beta-1,3-glucuronyltransferase 3	O94766	11	62615296-62622175	Disease related genes, Enzymes, Potential drug targets, Predicted intracellular proteins	Evidence at protein level	Evidence at transcript level	Evidence at protein level	Evidence at protein level	Evidence at protein level	Low tissue specificity	Detected in all			Low cell line specificity	Detected in all			Low cancer specificity	Detected in all			Low region specificity	Detected in all			Low cell type specificity	Detected in all			Low lineage specificity	Detected in all			Low region specificity	Detected in all			Low region specificity	Detected in all			HPA051328	Approved
B3GLCT	B3GALTL, B3Glc-T, B3GTL	ENSG00000187676	Beta 3-glucosyltransferase	Q6Y288	13	31199936-31332276	Disease related genes, Predicted intracellular proteins	Evidence at protein level	Evidence at transcript level	Evidence at protein level	Evidence at protein level	Evidence at protein level	Low tissue specificity	Detected in all			Cell line enhanced	Detected in many		HDLM-2: 34.0	Low cancer specificity	Detected in all			Low region specificity	Detected in all			Low cell type specificity	Detected in many			Low lineage specificity	Detected in many			Low region specificity	Detected in all			Low region specificity	Detected in all
B3GNT3	B3GN-T3, B3GNT-3, beta3Gn-T3, HP10328, TMEM3	ENSG00000179913	UDP-GlcNAc:betaGal beta-1,3-N-acetylglucosaminyltransferase 3	Q9Y2A9	19	17794828-17813082	Enzymes, Predicted intracellular proteins	Evidence at protein level	Evidence at protein level	Evidence at protein level	Evidence at protein level	Evidence at protein level	Tissue enhanced	Detected in many		gallbladder: 69.9;intestine: 61.6;placenta: 56.0	Cell line enhanced	Detected in some		A-431: 17.8;BEWO: 17.6;CAPAN-2: 47.7;EFO-21: 12.2;RT4: 17.1;SK-BR-3: 16.2	Low cancer specificity	Detected in many			Not detected	Not detected			Group enriched	Detected in some	12	memory CD4 T-cell: 2.7;memory CD8 T-cell: 1.1;naive CD4 T-cell: 3.2	Lineage enriched	Detected in single	32	T-cells: 3.2	Low region specificity	Detected in some			Low region specificity	Detected in all			HPA024298	Enhanced
B3GNT4	B3GN-T4, beta3Gn-T4	ENSG00000176383	UDP-GlcNAc:betaGal beta-1,3-N-acetylglucosaminyltransferase 4	Q9C0J1	12	122203543-122208952	Enzymes, Predicted intracellular proteins	Evidence at protein level	Evidence at transcript level	Evidence at protein level	Evidence at protein level		Tissue enhanced	Detected in many		brain: 16.3;skin 1: 8.5	Cell line enhanced	Detected in many		HDLM-2: 8.0;hTCEpi: 9.7;T-47d: 7.5	Low cancer specificity	Detected in many			Low region specificity	Detected in many			Low cell type specificity	Detected in some			Low lineage specificity	Detected in many			Low region specificity	Detected in many			Low region specificity	Detected in all			HPA055261	Uncertain		Approved	Nucleoli,Mitochondria
B3GNT6	B3Gn-T6	ENSG00000198488	UDP-GlcNAc:betaGal beta-1,3-N-acetylglucosaminyltransferase 6	Q6ZMB0	11	77034398-77041973	Enzymes, Predicted intracellular proteins	Evidence at protein level	Evidence at protein level	Evidence at protein level	Evidence at protein level	Evidence at protein level	Group enriched	Detected in some	5	intestine: 15.8;lymphoid tissue: 17.5;stomach 1: 17.9	Cell line enhanced	Detected in some		MCF7: 2.0;RPMI-8226: 1.5	Group enriched	Detected in some	14	colorectal cancer: 6.3;lung cancer: 3.9;pancreatic cancer: 5.1;prostate cancer: 5.0;stomach cancer: 4.7	Not detected	Not detected			Cell type enhanced	Detected in some		basophil: 2.3;neutrophil: 2.2	Low lineage specificity	Detected in single			Not detected	Not detected			Low region specificity	Detected in some			HPA039805	Enhanced
B3GNT7	beta3GnT7	ENSG00000156966	UDP-GlcNAc:betaGal beta-1,3-N-acetylglucosaminyltransferase 7	Q8NFL0	2	231395543-231401164	Predicted intracellular proteins	Evidence at protein level	Evidence at protein level	Evidence at transcript level	Evidence at protein level	Evidence at protein level	Tissue enhanced	Detected in many		gallbladder: 93.7;intestine: 41.2	Cell line enhanced	Detected in some		CAPAN-2: 14.9;HEL: 11.7;THP-1: 10.4;WM-115: 18.0	Low cancer specificity	Detected in all			Low region specificity	Detected in many			Cell type enhanced	Detected in many		NK-cell: 19.9	Low lineage specificity	Detected in many			Low region specificity	Detected in some			Low region specificity	Detected in all			HPA035625, HPA035626	Enhanced
B3GNT8	B3GALT7, beta3Gn-T8, BGALT15	ENSG00000177191	UDP-GlcNAc:betaGal beta-1,3-N-acetylglucosaminyltransferase 8	Q7Z7M8	19	41425359-41428730	Predicted intracellular proteins	Evidence at protein level	Evidence at protein level	Evidence at protein level	Evidence at protein level	Evidence at protein level	Tissue enhanced	Detected in many		blood: 43.3;esophagus: 21.5	Cell line enhanced	Detected in some		HMC-1: 9.8;HUVEC TERT2: 5.3;K-562: 4.3;THP-1: 4.9;U-937: 7.9	Low cancer specificity	Detected in many							Cell type enhanced	Detected in many		eosinophil: 29.9;neutrophil: 43.3	Lineage enriched	Detected in many	5	granulocytes: 43.3	Not detected	Not detected			Low region specificity	Detected in some			HPA043669	Enhanced
B3GNT9	MGC4655	ENSG00000237172	UDP-GlcNAc:betaGal beta-1,3-N-acetylglucosaminyltransferase 9	Q6UX72	16	67148105-67151214	Predicted intracellular proteins	Evidence at protein level	Evidence at transcript level	Evidence at transcript level	Evidence at protein level	Evidence at protein level	Low tissue specificity	Detected in many			Cell line enhanced	Detected in many		SiHa: 24.0	Low cancer specificity	Detected in all			Low region specificity	Detected in many			Low cell type specificity	Detected in some			Group enriched	Detected in many	6	dendritic cells: 1.5;T-cells: 1.9	Low region specificity	Detected in some			Low region specificity	Detected in all			HPA052743, HPA062734	Approved		Approved	Nucleoli fibrillar center,Golgi apparatus
B4GALNT1	beta1-4GalNAc-T, GALGT, SPG26	ENSG00000135454	Beta-1,4-N-acetyl-galactosaminyltransferase 1	Q00973	12	57623410-57633355	Disease related genes, Enzymes, Potential drug targets, Predicted intracellular proteins	Evidence at protein level	Evidence at protein level	Evidence at protein level	Evidence at protein level	Evidence at protein level	Tissue enhanced	Detected in many		brain: 32.4	Cell line enhanced	Detected in many		EFO-21: 22.0;HDLM-2: 18.7	Cancer enriched	Detected in many	6	glioma: 10.8	Low region specificity	Detected in all			Cell type enhanced	Detected in single		gdTCR: 1.9	Lineage enhanced	Detected in single		T-cells: 1.9	Low region specificity	Detected in all			Low region specificity	Detected in all			HPA008968	Enhanced
B4GALNT3	B4GalNac-T3, FLJ16224, FLJ40362	ENSG00000139044	Beta-1,4-N-acetyl-galactosaminyltransferase 3	Q6L9W6	12	460364-563509	Enzymes, Predicted intracellular proteins	Evidence at protein level	Evidence at protein level	Evidence at protein level	Evidence at protein level	Evidence at protein level	Tissue enhanced	Detected in many		stomach 1: 43.1	Cell line enhanced	Detected in some		BEWO: 25.8;HDLM-2: 9.1;HEK 293: 9.1;NTERA-2: 11.4;U-937: 11.1	Low cancer specificity	Detected in many			Low region specificity	Detected in many			Cell type enhanced	Detected in single		MAIT T-cell: 1.4	Low lineage specificity	Detected in single			Not detected	Not detected			Low region specificity	Detected in many			HPA011404	Enhanced		Supported	Golgi apparatus,Vesicles
B4GALNT4	FLJ25045, NGalNAc-T1	ENSG00000182272	Beta-1,4-N-acetyl-galactosaminyltransferase 4	Q76KP1	11	369796-382116	Enzymes, Predicted intracellular proteins	Evidence at protein level	Evidence at transcript level	Evidence at protein level	Evidence at protein level	Evidence at protein level	Tissue enhanced	Detected in many		brain: 35.1;ovary: 18.6	Cell line enhanced	Detected in many		AF22: 19.7;NTERA-2: 17.6;SCLC-21H: 21.9;SH-SY5Y: 26.7	Low cancer specificity	Detected in many			Low region specificity	Detected in all			Not detected	Not detected			Not detected	Not detected			Low region specificity	Detected in all			Low region specificity	Detected in all			HPA053126	Uncertain		Approved	Nucleoplasm,Microtubules,Cytokinetic bridge,Mitotic spindle
B4GALT4	beta4Gal-T4	ENSG00000121578	Beta-1,4-galactosyltransferase 4	O60513	3	119211732-119241103	Enzymes, Predicted intracellular proteins	Evidence at protein level	Evidence at protein level	Evidence at protein level	Evidence at protein level	Evidence at protein level	Low tissue specificity	Detected in all			Cell line enhanced	Detected in all		BJ: 38.0	Low cancer specificity	Detected in all			Low region specificity	Detected in all			Low cell type specificity	Detected in all			Low lineage specificity	Detected in all			Low region specificity	Detected in all							HPA046819, HPA063546	Approved		Supported	Golgi apparatus
B4GALT5	beta4GalT-V	ENSG00000158470	Beta-1,4-galactosyltransferase 5	O43286	20	49632945-49713878	Predicted intracellular proteins	Evidence at protein level	Evidence at transcript level	Evidence at transcript level	Evidence at protein level	Evidence at protein level	Low tissue specificity	Detected in all			Low cell line specificity	Detected in all			Low cancer specificity	Detected in all			Low region specificity	Detected in all			Cell type enhanced	Detected in many		neutrophil: 10.2	Lineage enriched	Detected in many	4	granulocytes: 10.2	Low region specificity	Detected in all			Low region specificity	Detected in all
B4GALT6	beta4GalT-VI	ENSG00000118276	Beta-1,4-galactosyltransferase 6	Q9UBX8	18	31622247-31685836	Enzymes, Predicted intracellular proteins	Evidence at protein level	Evidence at transcript level	Evidence at protein level	Evidence at protein level	Evidence at protein level	Tissue enhanced	Detected in many		brain: 22.3	Cell line enhanced	Detected in many		REH: 18.1;WM-115: 50.1	Low cancer specificity	Detected in all			Low region specificity	Detected in all			Cell type enhanced	Detected in some		NK-cell: 3.8	Group enriched	Detected in many	5	NK-cells: 3.8;T-cells: 1.1	Low region specificity	Detected in all			Low region specificity	Detected in all			CAB020701, HPA058284	Approved
B4GAT1	B3GN-T1, B3GNT1, B3GNT6, BETA3GNTI, iGAT, iGNT	ENSG00000174684	Beta-1,4-glucuronyltransferase 1	O43505	11	66345372-66347692	Disease related genes, Plasma proteins, Predicted intracellular proteins	Evidence at protein level	Evidence at transcript level	Evidence at protein level	Evidence at protein level	Evidence at protein level	Tissue enhanced	Detected in all		brain: 69.5	Low cell line specificity	Detected in many			Low cancer specificity	Detected in all			Low region specificity	Detected in all			Low cell type specificity	Detected in many			Low lineage specificity	Detected in many			Low region specificity	Detected in all			Low region specificity	Detected in all			HPA015484	Uncertain
B9D1	B9, EPPB9, MKS9	ENSG00000108641	B9 domain containing 1	Q9UPM9	17	19337554-19378193	Disease related genes, Predicted intracellular proteins	Evidence at protein level	Evidence at transcript level	Evidence at protein level	Evidence at protein level	Evidence at protein level	Low tissue specificity	Detected in all			Low cell line specificity	Detected in many			Low cancer specificity	Detected in all			Low region specificity	Detected in all			Low cell type specificity	Detected in many			Low lineage specificity	Detected in many			Low region specificity	Detected in all			Low region specificity	Detected in all			HPA022957	Approved
BACE2	AEPLC, ALP56, CEAP1, DRAP	ENSG00000182240	Beta-site APP-cleaving enzyme 2	Q9Y5Z0	21	41167801-41282518	Enzymes, Predicted intracellular proteins, Predicted membrane proteins, Transporters	Evidence at protein level	Evidence at protein level	Evidence at protein level	Evidence at protein level	Evidence at protein level	Low tissue specificity	Detected in many			Cell line enhanced	Detected in many		A-431: 16.9;SK-BR-3: 28.6;SK-MEL-30: 22.2;WM-115: 20.3	Low cancer specificity	Detected in all			Low region specificity	Detected in many			Group enriched	Detected in some	6	basophil: 4.8;eosinophil: 8.4	Lineage enriched	Detected in many	8	granulocytes: 8.4	Low region specificity	Detected in all							HPA035416	Approved
BCAM	CD239, LU	ENSG00000187244	Basal cell adhesion molecule (Lutheran blood group)	P50895	19	44809059-44821421	Blood group antigen proteins, CD markers, Plasma proteins, Predicted intracellular proteins, Predicted membrane proteins	Evidence at protein level	Evidence at transcript level	Evidence at protein level	Evidence at protein level	Evidence at protein level	Tissue enhanced	Detected in many		kidney: 101.8	Cell line enhanced	Detected in many		BEWO: 30.8;HaCaT: 62.8;SK-BR-3: 58.9;T-47d: 33.4;U-2 OS: 28.9	Cancer enhanced	Detected in all		ovarian cancer: 493.9	Low region specificity	Detected in all			Not detected	Not detected			Not detected	Not detected			Low region specificity	Detected in all			Low region specificity	Detected in all			HPA005654	Uncertain		Approved	Nucleoli fibrillar center
BCAN	BEHAB, CSPG7, MGC13038	ENSG00000132692	Brevican	Q96GW7	1	156641390-156659532	Plasma proteins, Predicted secreted proteins	Evidence at protein level	Evidence at protein level	Evidence at protein level	Evidence at protein level	Evidence at protein level	Tissue enriched	Detected in many	15	brain: 144.2	Cell line enhanced	Detected in many		HDLM-2: 24.2;K-562: 34.1;U-266/70: 20.5;U-266/84: 39.4	Group enriched	Detected in many	77	glioma: 348.5;melanoma: 75.0	Low region specificity	Detected in all			Cell type enriched	Detected in single	13	basophil: 8.2	Lineage enriched	Detected in single	13	granulocytes: 8.2	Low region specificity	Detected in all			Low region specificity	Detected in all			HPA007865, CAB025862	Enhanced	Supported
BCAP29	BAP29, DKFZp686M2086	ENSG00000075790	B cell receptor associated protein 29	Q9UHQ4	7	107579977-107629170	Predicted intracellular proteins, Predicted membrane proteins, Transporters	Evidence at protein level	Evidence at protein level	Evidence at protein level	Evidence at protein level	Evidence at protein level	Low tissue specificity	Detected in all			Low cell line specificity	Detected in all			Low cancer specificity	Detected in all			Low region specificity	Detected in all			Low cell type specificity	Detected in all			Low lineage specificity	Detected in all			Low region specificity	Detected in all			Low region specificity	Detected in all			HPA029215, HPA049694	Enhanced		Approved	Cytosol
BCAR1	CAS, CASS1, Crkas, P130Cas	ENSG00000050820	BCAR1, Cas family scaffolding protein	P56945	16	75228187-75268053	Plasma proteins, Predicted intracellular proteins	Evidence at protein level	Evidence at transcript level	Evidence at protein level	Evidence at protein level	Evidence at protein level	Low tissue specificity	Detected in many			Low cell line specificity	Detected in many			Low cancer specificity	Detected in all			Low region specificity	Detected in all			Not detected	Not detected			Not detected	Not detected			Low region specificity	Detected in all			Low region specificity	Detected in all			CAB000443, HPA042282	Approved	Approved	Approved	Plasma membrane,Cytosol
BCHE	CHE1, CHE2, E1	ENSG00000114200	Butyrylcholinesterase	P06276	3	165772904-165837472	Disease related genes, Enzymes, FDA approved drug targets, Plasma proteins, Predicted intracellular proteins, Predicted secreted proteins	Evidence at protein level	Evidence at transcript level	Evidence at protein level	Evidence at protein level	Evidence at protein level	Tissue enriched	Detected in many	6	liver: 145.4	Cell line enriched	Detected in some	9	Karpas-707: 128.6	Group enriched	Detected in many	6	glioma: 24.0;liver cancer: 13.7;melanoma: 18.9	Low region specificity	Detected in all			Not detected	Not detected			Not detected	Not detected			Low region specificity	Detected in all							HPA001560	Approved
BCKDHB		ENSG00000083123	Branched chain keto acid dehydrogenase E1 subunit beta	P21953	6	80106647-80346270	Disease related genes, Enzymes, Potential drug targets, Predicted intracellular proteins	Evidence at protein level	Evidence at protein level	Evidence at protein level	Evidence at protein level	Evidence at protein level	Tissue enhanced	Detected in all		liver: 58.6	Low cell line specificity	Detected in all			Low cancer specificity	Detected in all			Low region specificity	Detected in all			Low cell type specificity	Detected in many			Low lineage specificity	Detected in all			Low region specificity	Detected in all			Low region specificity	Detected in all			HPA031580, HPA031956	Approved		Supported	Nucleoli,Mitochondria
BDNF		ENSG00000176697	Brain derived neurotrophic factor	P23560	11	27654893-27722058	Cancer-related genes, Disease related genes, Plasma proteins, Predicted intracellular proteins, Predicted membrane proteins, Predicted secreted proteins, RAS pathway related proteins	Evidence at protein level	Evidence at protein level	Evidence at protein level	Evidence at protein level	Evidence at protein level	Tissue enhanced	Detected in many		brain: 14.5;smooth muscle: 10.5	Cell line enhanced	Detected in many		BJ: 22.4;BJ hTERT+ SV40 Large T+: 17.2;BJ hTERT+ SV40 Large T+ RasG12V: 13.1;HBF TERT88: 16.5;U-138 MG: 24.1	Low cancer specificity	Detected in some			Low region specificity	Detected in many			Low cell type specificity	Detected in single			Low lineage specificity	Detected in single			Low region specificity	Detected in all			Low region specificity	Detected in all			CAB009564, HPA031440, HPA056104	Enhanced		Supported	Nuclear speckles,Mitochondria
BGLAP	OCN	ENSG00000242252	Bone gamma-carboxyglutamate protein	P02818	1	156241962-156243321	FDA approved drug targets, Predicted secreted proteins	Evidence at protein level	Evidence at transcript level	Evidence at protein level	Evidence at protein level	Evidence at protein level	Tissue enhanced	Detected in many		brain: 11.0	Cell line enhanced	Detected in some		U-87 MG: 7.1	Low cancer specificity	Detected in many			Low region specificity	Detected in all			Group enriched	Detected in some	16	NK-cell: 2.2;plasmacytoid DC: 4.2	Group enriched	Detected in many	16	dendritic cells: 4.2;NK-cells: 2.2
BGN	DSPG1, SLRR1A	ENSG00000182492	Biglycan	P21810	X	153494939-153509554	Disease related genes, Predicted secreted proteins	Evidence at protein level	Evidence at protein level	Evidence at protein level	Evidence at protein level	Evidence at protein level	Low tissue specificity	Detected in many			Cell line enhanced	Detected in some		BJ: 45.5;BJ hTERT+: 58.9;fHDF/TERT166: 82.2;HSkMC: 43.2;hTEC/SVTERT24-B: 34.9;HUVEC TERT2: 82.4;U-138 MG: 37.5	Low cancer specificity	Detected in all			Low region specificity	Detected in all			Not detected	Not detected			Not detected	Not detected			Low region specificity	Detected in all			Low region specificity	Detected in all			HPA003157, CAB003678	Enhanced		Approved	Endoplasmic reticulum,Golgi apparatus
BLVRB	FLR, SDR43U1	ENSG00000090013	Biliverdin reductase B	P30043	19	40447765-40465840	Enzymes, FDA approved drug targets, Plasma proteins, Predicted intracellular proteins	Evidence at protein level	Evidence at protein level	Evidence at protein level	Evidence at protein level	Evidence at protein level	Tissue enhanced	Detected in all		bone marrow: 137.6	Cell line enhanced	Detected in many		A549: 82.6;K-562: 75.0	Low cancer specificity	Detected in all			Low region specificity	Detected in all			Cell type enhanced	Detected in all		classical monocyte: 73.4	Group enriched	Detected in all	7	dendritic cells: 54.8;monocytes: 73.4	Low region specificity	Detected in all			Low region specificity	Detected in all			HPA041698, HPA041937	Enhanced		Supported	Nucleoplasm,Plasma membrane,Cytosol
BMP1	PCOLC	ENSG00000168487	Bone morphogenetic protein 1	P13497	8	22164736-22212326	Disease related genes, Enzymes, Plasma proteins, Potential drug targets, Predicted secreted proteins	Evidence at protein level	Evidence at protein level	Evidence at protein level	Evidence at protein level	Evidence at protein level	Group enriched	Detected in all	8	lung: 72.2;placenta: 106.2	Low cell line specificity	Detected in many			Low cancer specificity	Detected in all			Low region specificity	Detected in all			Low cell type specificity	Detected in some			Low lineage specificity	Detected in many			Low region specificity	Detected in all			Low region specificity	Detected in all			HPA014572	Enhanced
BMP10		ENSG00000163217	Bone morphogenetic protein 10	O95393	2	68865481-68871517	Predicted secreted proteins	Evidence at protein level	Evidence at transcript level	Evidence at protein level	Evidence at protein level	Evidence at protein level	Tissue enriched	Detected in some	9	heart muscle: 110.1	Cell line enhanced	Detected in single		MOLT-4: 3.1	Not detected	Not detected			Not detected	Not detected			Cell type enriched	Detected in single	12	T-reg: 1.2	Lineage enriched	Detected in single	12	T-cells: 1.2	Not detected	Not detected			Low region specificity	Detected in all
BMP15	GDF9B	ENSG00000130385	Bone morphogenetic protein 15	O95972	X	50910784-50916607	Disease related genes, Predicted secreted proteins	Evidence at protein level	Evidence at transcript level	Evidence at protein level	Evidence at protein level	Evidence at protein level	Group enriched	Detected in some	5	fallopian tube: 2.2;testis: 1.8	Not detected	Not detected			Not detected	Not detected							Not detected	Not detected			Not detected	Not detected			Not detected	Not detected			Not detected	Not detected
BMP2	BMP2A	ENSG00000125845	Bone morphogenetic protein 2	P12643	20	6767664-6780280	Cancer-related genes, Predicted secreted proteins	Evidence at protein level	Evidence at protein level	Evidence at protein level	Evidence at protein level	Evidence at protein level	Low tissue specificity	Detected in many			Cell line enhanced	Detected in many		CACO-2: 20.7;HeLa: 13.5;hTERT-HME1: 12.2;RT4: 16.5	Low cancer specificity	Detected in all			Low region specificity	Detected in all			Cell type enriched	Detected in single	7	NK-cell: 2.2	Lineage enriched	Detected in single	7	NK-cells: 2.2	Low region specificity	Detected in many			Low region specificity	Detected in many			HPA058610, CAB078457			Enhanced	Vesicles
BMP3		ENSG00000152785	Bone morphogenetic protein 3	P12645	4	81030965-81057531	Plasma proteins, Predicted secreted proteins	Evidence at protein level	Evidence at transcript level	Evidence at protein level	Evidence at protein level	Evidence at protein level	Tissue enhanced	Detected in many		intestine: 15.0;lung: 21.0;urinary bladder: 18.7	Group enriched	Detected in some	4	AF22: 10.3;Daudi: 15.7;RT4: 13.1;SK-BR-3: 5.9	Cancer enhanced	Detected in some		urothelial cancer: 7.5	Low region specificity	Detected in some			Cell type enhanced	Detected in some		naive B-cell: 3.5	Low lineage specificity	Detected in many			Low region specificity	Detected in many			Low region specificity	Detected in all
BMP4	BMP2B	ENSG00000125378	Bone morphogenetic protein 4	P12644	14	53949736-53958761	Cancer-related genes, Disease related genes, Predicted intracellular proteins, Predicted secreted proteins	Evidence at protein level	Evidence at protein level	Evidence at protein level	Evidence at protein level	Evidence at protein level	Tissue enhanced	Detected in many		retina: 72.4	Cell line enhanced	Detected in many		CACO-2: 26.0;CAPAN-2: 65.2;EFO-21: 21.7;Hep G2: 69.4;U-2 OS: 20.0	Low cancer specificity	Detected in all			Low region specificity	Detected in many			Group enriched	Detected in many	5	classical monocyte: 1.8;intermediate monocyte: 2.9;memory CD4 T-cell: 2.5;naive CD4 T-cell: 3.3;naive CD8 T-cell: 1.1;non-classical monocyte: 4.3	Group enriched	Detected in many	12	monocytes: 4.3;T-cells: 3.3	Low region specificity	Detected in all			Low region specificity	Detected in all			CAB006863, HPA066235	Enhanced
BMP6	VGR, VGR1	ENSG00000153162	Bone morphogenetic protein 6	P22004	6	7726797-7881422	Predicted secreted proteins	Evidence at protein level	Evidence at transcript level	Evidence at protein level	Evidence at protein level	Evidence at protein level	Tissue enhanced	Detected in many		placenta: 17.4	Cell line enhanced	Detected in some		HUVEC TERT2: 57.6;Karpas-707: 29.9;SiHa: 25.1;TIME: 26.4	Low cancer specificity	Detected in all							Group enriched	Detected in some	8	basophil: 4.0;neutrophil: 2.3	Lineage enriched	Detected in single	10	granulocytes: 4.0	Low region specificity	Detected in all			Low region specificity	Detected in many			CAB002773, HPA062683	Approved		Approved	Mitochondria
BMP7	OP-1	ENSG00000101144	Bone morphogenetic protein 7	P18075	20	57168748-57266629	Predicted intracellular proteins, Predicted secreted proteins	Evidence at protein level	Evidence at protein level	Evidence at protein level	Evidence at protein level	Evidence at protein level	Tissue enhanced	Detected in many		retina: 37.0;thyroid gland: 44.3	Cell line enhanced	Detected in some		Daudi: 41.5;MCF7: 48.0;RPMI-8226: 18.4;SK-BR-3: 31.3;U-698: 56.7	Low cancer specificity	Detected in many			Low region specificity	Detected in all			Cell type enriched	Detected in single	13	basophil: 2.4	Lineage enriched	Detected in single	13	granulocytes: 2.4	Low region specificity	Detected in all			Low region specificity	Detected in many			HPA057757			Approved	Nucleoplasm,Nucleoli,Vesicles
BMP8A		ENSG00000183682	Bone morphogenetic protein 8a	Q7Z5Y6	1	39491646-39525935	Predicted secreted proteins	Evidence at transcript level	Evidence at transcript level	Evidence at transcript level	Evidence at transcript level		Tissue enriched	Detected in many	5	thyroid gland: 45.6	Cell line enhanced	Detected in some		U-2197: 15.9;U-266/70: 7.7;U-266/84: 7.0	Low cancer specificity	Detected in many			Low region specificity	Detected in many			Not detected	Not detected			Not detected	Not detected
BMP8B	BMP8, OP-2	ENSG00000116985	Bone morphogenetic protein 8b	P34820	1	39757182-39788861	Predicted secreted proteins	Evidence at protein level	Evidence at transcript level	Evidence at transcript level	Evidence at protein level		Tissue enhanced	Detected in all		intestine: 21.9;thyroid gland: 26.8	Cell line enhanced	Detected in many		THP-1: 46.4;U-266/70: 14.0;U-266/84: 20.0;WM-115: 22.4	Low cancer specificity	Detected in many			Low region specificity	Detected in all			Low cell type specificity	Detected in some			Low lineage specificity	Detected in many
BMPER	CRIM3, Cv2	ENSG00000164619	BMP binding endothelial regulator	Q8N8U9	7	33904911-34155872	Disease related genes, Plasma proteins, Predicted secreted proteins	Evidence at protein level	Evidence at transcript level	Evidence at protein level	Evidence at protein level	Evidence at protein level	Low tissue specificity	Detected in many			Cell line enhanced	Detected in some		ASC diff: 11.5;BJ: 11.0;fHDF/TERT166: 14.2;HBF TERT88: 15.6;HSkMC: 11.7;hTEC/SVTERT24-B: 10.3;U-138 MG: 16.2	Cancer enhanced	Detected in some		glioma: 2.6	Low region specificity	Detected in many			Not detected	Not detected			Not detected	Not detected			Low region specificity	Detected in many			Low region specificity	Detected in many
BNC1	BNC, HsT19447	ENSG00000169594	Basonuclin 1	Q01954	15	83255903-83284714	Plasma proteins, Predicted intracellular proteins, Transcription factors	Evidence at protein level	Evidence at protein level	Evidence at protein level	Evidence at protein level	Evidence at protein level	Tissue enhanced	Detected in many		esophagus: 13.4;testis: 27.5;tongue: 20.2	Cell line enhanced	Detected in some		HaCaT: 15.9;HBEC3-KT: 36.3;hTCEpi: 40.8;hTERT-HME1: 39.8	Cancer enhanced	Detected in many		head and neck cancer: 25.4	Not detected	Not detected			Not detected	Not detected			Not detected	Not detected			Not detected	Not detected			Not detected	Not detected			HPA063183, HPA066947, HPA077428			Enhanced	Nucleoplasm
BOC	CDON2	ENSG00000144857	BOC cell adhesion associated, oncogene regulated	Q9BWV1	3	113211003-113287459	Predicted intracellular proteins, Predicted membrane proteins	Evidence at protein level	Evidence at protein level	Evidence at protein level	Evidence at protein level	Evidence at protein level	Low tissue specificity	Detected in many			Cell line enhanced	Detected in many		AN3-CA: 30.7;ASC diff: 45.3;BJ hTERT+: 16.2	Low cancer specificity	Detected in many			Low region specificity	Detected in all			Cell type enriched	Detected in single	8	memory B-cell: 1.3	Lineage enriched	Detected in single	8	B-cells: 1.3	Low region specificity	Detected in all			Low region specificity	Detected in all			CAB025806, HPA060778, HPA061787	Uncertain		Enhanced	Nucleoplasm,Plasma membrane
BOD1	FAM44B	ENSG00000145919	Biorientation of chromosomes in cell division 1	Q96IK1	5	173607514-173616660	Predicted intracellular proteins	Evidence at protein level	Evidence at transcript level	Evidence at protein level	Evidence at protein level	Evidence at protein level	Low tissue specificity	Detected in all			Low cell line specificity	Detected in all			Low cancer specificity	Detected in all			Low region specificity	Detected in all			Low cell type specificity	Detected in many			Low lineage specificity	Detected in all											HPA036293	Uncertain
BOLA1	CGI-143	ENSG00000178096	BolA family member 1	Q9Y3E2	1	149887890-149900798	Predicted intracellular proteins	Evidence at protein level	Evidence at transcript level	Evidence at protein level	Evidence at protein level	Evidence at protein level	Low tissue specificity	Detected in all			Cell line enhanced	Detected in many		MCF7: 28.6	Low cancer specificity	Detected in all			Low region specificity	Detected in all			Low cell type specificity	Detected in all			Low lineage specificity	Detected in all			Low region specificity	Detected in all			Low region specificity	Detected in all			HPA007005	Approved
BPI	BPIFD1	ENSG00000101425	Bactericidal/permeability-increasing protein	P17213	20	38304123-38337505	Predicted intracellular proteins, Predicted secreted proteins, Transporters	Evidence at protein level	Evidence at protein level	Evidence at protein level	Evidence at protein level	Evidence at protein level	Tissue enriched	Detected in some	5	bone marrow: 197.4	Cell line enhanced	Detected in some		BJ: 1.3;BJ hTERT+: 2.1;HL-60: 5.1;RPMI-8226: 2.0	Not detected	Not detected			Not detected	Not detected			Group enriched	Detected in some	18	classical monocyte: 13.6;neutrophil: 6.4	Group enriched	Detected in many	18	granulocytes: 6.4;monocytes: 13.6	Not detected	Not detected			Low region specificity	Detected in all			HPA061284	Enhanced
BPIFA1	bA49G10.5, LUNX, PLUNC, SPLUNC1	ENSG00000198183	BPI fold containing family A member 1	Q9NP55	20	33235995-33243311	Plasma proteins, Predicted secreted proteins	Evidence at protein level	Evidence at protein level	Evidence at protein level	Evidence at protein level	Evidence at protein level	Group enriched	Detected in some	4	cervix, uterine: 8.0;lung: 20.2;lymphoid tissue: 25.2;pituitary gland: 16.9;tongue: 11.9	Cell line enhanced	Detected in some		MOLT-4: 1.3;NTERA-2: 2.2;REH: 1.2;U-266/70: 1.6	Cancer enriched	Detected in many	27	lung cancer: 262.1	Not detected	Not detected			Not detected	Not detected			Not detected	Not detected							Low region specificity	Detected in all			CAB025669	Supported
BPIFA2	bA49G10.1, C20orf70, PSP, SPLUNC2	ENSG00000131050	BPI fold containing family A member 2	Q96DR5	20	33161768-33181412	Predicted secreted proteins	Evidence at protein level	Evidence at protein level	Evidence at protein level	Evidence at protein level	Evidence at protein level	Tissue enriched	Detected in some	265	salivary gland: 1210.9	Group enriched	Detected in some	5	RT4: 4.8;SK-BR-3: 1.9	Cancer enhanced	Detected in some		pancreatic cancer: 2.9	Not detected	Not detected			Not detected	Not detected			Not detected	Not detected							Not detected	Not detected			HPA044006	Enhanced
BPIFA3	bA49G10.4, C20orf71, SPLUNC3	ENSG00000131059	BPI fold containing family A member 3	Q9BQP9	20	33217310-33227758	Predicted secreted proteins	Evidence at protein level	Evidence at protein level	Evidence at transcript level	Evidence at protein level	Evidence at protein level	Tissue enriched	Detected in some	54	testis: 86.6	Not detected	Not detected			Not detected	Not detected			Not detected	Not detected			Not detected	Not detected			Not detected	Not detected			Not detected	Not detected			Not detected	Not detected			HPA062708	Enhanced
BPIFB1	bA49G10.6, C20orf114, dJ1187J4.1, LPLUNC1, MGC14597, VEMSGP	ENSG00000125999	BPI fold containing family B member 1	Q8TDL5	20	33273480-33309878	Plasma proteins, Predicted secreted proteins	Evidence at protein level	Evidence at protein level	Evidence at protein level	Evidence at protein level	Evidence at protein level	Tissue enhanced	Detected in some		cervix, uterine: 100.1;lung: 101.0;lymphoid tissue: 115.1;stomach 1: 76.9	Cell line enhanced	Detected in some		CAPAN-2: 5.2;HMC-1: 2.0;RT4: 4.1;SK-BR-3: 8.4	Cancer enhanced	Detected in many		stomach cancer: 75.8	Not detected	Not detected			Not detected	Not detected			Not detected	Not detected			Region enriched	Detected in single	7	olfactory region: 6.2	Low region specificity	Detected in all			HPA024256	Enhanced
BPIFB2	BPIL1, C20orf184, dJ726C3.2, LPLUNC2	ENSG00000078898	BPI fold containing family B member 2	Q8N4F0	20	33007600-33023709	Plasma proteins, Predicted intracellular proteins, Transporters	Evidence at protein level	Evidence at protein level	Evidence at protein level	Evidence at protein level	Evidence at protein level	Group enriched	Detected in some	7	lymphoid tissue: 218.0;salivary gland: 191.2	Cell line enriched	Detected in single	552	Hep G2: 67.8	Low cancer specificity	Detected in many			Not detected	Not detected			Not detected	Not detected			Not detected	Not detected			Region enhanced	Detected in single		olfactory region: 0.5	Not detected	Not detected			HPA049491, HPA060121	Enhanced		Approved	Vesicles
BPIFB3	C20orf185, dJ726C3.4, LPLUNC3, RYA3	ENSG00000186190	BPI fold containing family B member 3	P59826	20	33055424-33073628	Plasma proteins, Predicted intracellular proteins	Evidence at protein level	Evidence at transcript level	Evidence at transcript level	Evidence at protein level	Evidence at protein level	Group enriched	Detected in some	11	blood: 1.2;pituitary gland: 2.8;salivary gland: 3.1;testis: 3.0	Group enriched	Detected in some	27	HEL: 8.1;HMC-1: 5.8	Cancer enriched	Detected in single	7	ovarian cancer: 1.1					Not detected	Not detected			Not detected	Not detected			Not detected	Not detected			Not detected	Not detected			HPA045741	Uncertain
BPIFB4	C20orf186, dJ726C3.5, LPLUNC4	ENSG00000186191	BPI fold containing family B member 4	P59827	20	33079644-33111751	Predicted secreted proteins	Evidence at protein level	Evidence at transcript level	Evidence at transcript level	Evidence at protein level	Evidence at protein level	Tissue enhanced	Detected in some		parathyroid gland: 4.0;pituitary gland: 12.2	Group enriched	Detected in some	4	HSkMC: 5.3;U-2 OS: 8.5	Low cancer specificity	Detected in some							Not detected	Not detected			Not detected	Not detected			Not detected	Not detected			Not detected	Not detected
BPIFB6	BPIL3, LPLUNC6	ENSG00000167104	BPI fold containing family B member 6	Q8NFQ5	20	33031648-33044047	Predicted intracellular proteins	Evidence at protein level	Evidence at transcript level	Evidence at protein level	Evidence at protein level	Evidence at protein level	Tissue enriched	Detected in single	11	salivary gland: 6.7	Not detected	Not detected			Not detected	Not detected							Not detected	Not detected			Not detected	Not detected			Not detected	Not detected			Not detected	Not detected			HPA043057	Uncertain
BPIFC	BPIL2, dJ149A16.7	ENSG00000184459	BPI fold containing family C	Q8NFQ6	22	32413847-32464484	Predicted intracellular proteins, Predicted secreted proteins	Evidence at transcript level	Evidence at transcript level	Evidence at transcript level	Evidence at transcript level		Group enriched	Detected in some	5	skin 1: 39.5;tongue: 16.4	Group enriched	Detected in some	5	HDLM-2: 3.3;hTCEpi: 1.6;SCLC-21H: 4.6;U-87 MG: 2.3	Group enriched	Detected in some	11	head and neck cancer: 1.6;melanoma: 1.6	Not detected	Not detected			Cell type enriched	Detected in single	56	basophil: 5.5	Lineage enriched	Detected in single	56	granulocytes: 5.5	Low region specificity	Detected in some			Low region specificity	Detected in all
BRF1	BRF, GTF3B, hBRF, TAF3B2, TAF3C, TFIIIB90	ENSG00000185024	BRF1, RNA polymerase III transcription initiation factor subunit	Q92994	14	105209286-105315589	Disease related genes, Predicted intracellular proteins	Evidence at protein level	Evidence at protein level	Evidence at protein level	Evidence at protein level	Evidence at protein level	Low tissue specificity	Detected in all			Low cell line specificity	Detected in all			Low cancer specificity	Detected in all			Low region specificity	Detected in all			Low cell type specificity	Detected in many			Low lineage specificity	Detected in all			Low region specificity	Detected in all			Low region specificity	Detected in all			HPA051918, HPA074990	Approved		Approved	Nucleoplasm,Nuclear bodies
BRINP1	DBC1, DBCCR1, FAM5A	ENSG00000078725	BMP/retinoic acid inducible neural specific 1	O60477	9	119153458-119369467	Predicted intracellular proteins, Transporters	Evidence at protein level	Evidence at transcript level	Evidence at protein level	Evidence at protein level	Evidence at protein level	Tissue enriched	Detected in many	6	brain: 47.0	Cell line enhanced	Detected in some		HSkMC: 9.2;NTERA-2: 17.5;SCLC-21H: 7.8;SH-SY5Y: 3.3	Low cancer specificity	Detected in many			Low region specificity	Detected in all			Not detected	Not detected			Not detected	Not detected			Low region specificity	Detected in all			Low region specificity	Detected in all			HPA038828	Approved		Uncertain	Microtubules
BRINP2	DBCCR1L2, FAM5B	ENSG00000198797	BMP/retinoic acid inducible neural specific 2	Q9C0B6	1	177171497-177282422	Predicted secreted proteins, Transporters	Evidence at protein level	Evidence at transcript level	Evidence at transcript level	Evidence at protein level	Evidence at protein level	Group enriched	Detected in some	10	adrenal gland: 11.5;brain: 27.9	Cell line enhanced	Detected in some		HDLM-2: 10.5;PC-3: 2.6;REH: 3.0;SCLC-21H: 9.5;SH-SY5Y: 2.1	Cancer enriched	Detected in some	5	glioma: 11.4	Low region specificity	Detected in many			Not detected	Not detected			Not detected	Not detected			Low region specificity	Detected in all			Low region specificity	Detected in all			HPA050681	Uncertain
BRINP3	DBCCR1L, DBCCR1L1, FAM5C	ENSG00000162670	BMP/retinoic acid inducible neural specific 3	Q76B58	1	190097662-190478404	Predicted intracellular proteins, Predicted secreted proteins	Evidence at protein level	Evidence at transcript level	Evidence at protein level	Evidence at protein level	Evidence at protein level	Tissue enhanced	Detected in many		brain: 30.4;intestine: 18.6	Cell line enriched	Detected in some	4	SCLC-21H: 17.7	Group enriched	Detected in some	14	breast cancer: 3.4;glioma: 8.6;prostate cancer: 3.5	Low region specificity	Detected in all			Not detected	Not detected			Not detected	Not detected			Low region specificity	Detected in all			Low region specificity	Detected in all			HPA054693	Uncertain
BSG	CD147, EMMPRIN, OK	ENSG00000172270	Basigin (Ok blood group)	P35613	19	571277-583493	Blood group antigen proteins, CD markers, Predicted intracellular proteins, Predicted membrane proteins, Transporters	Evidence at protein level	Evidence at protein level	Evidence at protein level	Evidence at protein level	Evidence at protein level	Low tissue specificity	Detected in all			Low cell line specificity	Detected in all			Low cancer specificity	Detected in all			Low region specificity	Detected in all			Low cell type specificity	Detected in all			Low lineage specificity	Detected in all			Low region specificity	Detected in all							CAB002427, HPA036048, HPA074870	Enhanced		Approved	Vesicles
BSPH1	BSP1, ELSPBP2	ENSG00000188334	Binder of sperm protein homolog 1	Q075Z2	19	47968046-47992170	Predicted secreted proteins	Evidence at protein level	Evidence at protein level	Evidence at transcript level	Evidence at protein level	Evidence at protein level	Tissue enriched	Detected in some	45	epididymis: 97.1	Group enriched	Detected in some	5	BEWO: 1.2;HMC-1: 1.3;NB-4: 4.5	Not detected	Not detected							Not detected	Not detected			Not detected	Not detected							Not detected	Not detected			HPA048335	Enhanced
BST1	CD157	ENSG00000109743	Bone marrow stromal cell antigen 1	Q10588	4	15702950-15738313	CD markers, Enzymes, Plasma proteins, Predicted intracellular proteins	Evidence at protein level	Evidence at transcript level	Evidence at protein level	Evidence at protein level	Evidence at protein level	Tissue enhanced	Detected in many		blood: 59.5;bone marrow: 54.9;intestine: 61.3	Cell line enhanced	Detected in many		THP-1: 36.3;TIME: 20.0;U-937: 23.7;WM-115: 21.6	Low cancer specificity	Detected in all			Low region specificity	Detected in many			Cell type enhanced	Detected in many		classical monocyte: 52.7;neutrophil: 59.5	Group enriched	Detected in many	105	dendritic cells: 16.6;granulocytes: 59.5;monocytes: 52.7	Not detected	Not detected			Low region specificity	Detected in all			HPA050121	Uncertain
BTBD17	BTBD17A, LGALS3BPL, TANGO10A	ENSG00000204347	BTB domain containing 17	A6NE02	17	74356416-74361946	Predicted secreted proteins	Evidence at protein level	Evidence at transcript level	No human protein/transcript evidence	Evidence at protein level	Evidence at protein level	Tissue enriched	Detected in some	12	brain: 18.2	Group enriched	Detected in some	20	AF22: 3.8;NTERA-2: 5.0;SCLC-21H: 15.0	Group enriched	Detected in some	11	glioma: 9.5;testis cancer: 1.9	Low region specificity	Detected in all			Cell type enhanced	Detected in single		naive CD4 T-cell: 1.4	Lineage enriched	Detected in single	14	T-cells: 1.4	Low region specificity	Detected in all			Low region specificity	Detected in all			HPA025022	Approved
BTD		ENSG00000169814	Biotinidase	P43251	3	15601341-15647640	Disease related genes, Enzymes, Plasma proteins, Potential drug targets, Predicted intracellular proteins, Predicted secreted proteins	Evidence at protein level	Evidence at transcript level	Evidence at protein level	Evidence at protein level	Evidence at protein level	Low tissue specificity	Detected in all			Low cell line specificity	Detected in all			Low cancer specificity	Detected in all			Low region specificity	Detected in all			Low cell type specificity	Detected in all			Low lineage specificity	Detected in all			Low region specificity	Detected in all			Low region specificity	Detected in all			HPA052275	Uncertain
BTN2A2	BT2.2, BTF2, BTN2.2	ENSG00000124508	Butyrophilin subfamily 2 member A2	Q8WVV5	6	26383096-26394874	Predicted intracellular proteins, Predicted membrane proteins	Evidence at protein level	Evidence at protein level	Evidence at protein level	Evidence at protein level		Low tissue specificity	Detected in all			Cell line enhanced	Detected in many		Karpas-707: 34.1;U-266/70: 27.8	Low cancer specificity	Detected in all			Region enhanced	Detected in all		cerebellum: 29.0	Low cell type specificity	Detected in all			Low lineage specificity	Detected in all											HPA051504	Uncertain		Approved	Mitochondria
BTN3A1	BT3.1, BTF5, BTN3.1, CD277	ENSG00000026950	Butyrophilin subfamily 3 member A1	O00481	6	26402237-26415216	CD markers, Predicted intracellular proteins, Predicted membrane proteins	Evidence at protein level	Evidence at protein level	Evidence at protein level	Evidence at protein level	Evidence at protein level	Low tissue specificity	Detected in all			Low cell line specificity	Detected in many			Low cancer specificity	Detected in all			Low region specificity	Detected in all			Low cell type specificity	Detected in all			Low lineage specificity	Detected in all											HPA012565	Approved		Uncertain	Vesicles
BTN3A2	BTN3.2	ENSG00000186470	Butyrophilin subfamily 3 member A2	P78410	6	26365159-26378320	Predicted intracellular proteins, Predicted membrane proteins	Evidence at protein level	Evidence at protein level	Evidence at protein level	Evidence at protein level	Evidence at protein level	Low tissue specificity	Detected in all			Cell line enhanced	Detected in many		RPMI-8226: 34.9;U-266/70: 34.8	Low cancer specificity	Detected in all			Low region specificity	Detected in all			Low cell type specificity	Detected in all			Low lineage specificity	Detected in all											CAB019392	Uncertain
BTN3A3	BTF3, BTN3.3	ENSG00000111801	Butyrophilin subfamily 3 member A3	O00478	6	26440472-26453415	Predicted intracellular proteins, Predicted membrane proteins	Evidence at protein level	Evidence at protein level	Evidence at protein level	Evidence at protein level	Evidence at protein level	Low tissue specificity	Detected in all			Cell line enhanced	Detected in many		ASC TERT1: 31.1;BJ hTERT+ SV40 Large T+ RasG12V: 21.1	Low cancer specificity	Detected in all			Low region specificity	Detected in all			Low cell type specificity	Detected in all			Low lineage specificity	Detected in all											HPA007904, HPA011871	Enhanced
BX088645.1		ENSG00000283378			9	61330717-61453030	Predicted intracellular proteins	Evidence at transcript level	Evidence at transcript level				Group enriched	Detected in some	16	blood: 21.7;bone marrow: 14.1	Cell line enhanced	Detected in some		A549: 21.0;SiHa: 4.6;TIME: 6.6;WM-115: 18.5									Cell type enriched	Detected in some	13	neutrophil: 21.7	Lineage enriched	Detected in single	182	granulocytes: 21.7
BX248415.1		ENSG00000276911			1	196819745-196959210	Predicted secreted proteins	Evidence at protein level	Evidence at protein level				Tissue enriched	Detected in single	938	liver: 93.7	Cell line enhanced	Detected in single		RH-30: 2.5	Not detected	Not detected							Not detected	Not detected			Not detected	Not detected											HPA038915, HPA040726, HPA049813	Supported
C10orf95	FLJ14280	ENSG00000120055	Chromosome 10 open reading frame 95		10	102449837-102451543	Predicted secreted proteins	Evidence at transcript level	Evidence at transcript level				Tissue enhanced	Detected in many		epididymis: 12.7	Cell line enhanced	Detected in many		HEK 293: 11.7	Low cancer specificity	Detected in many							Low cell type specificity	Detected in many			Low lineage specificity	Detected in all			Not detected	Not detected
C10orf99	AP-57, CSBF, FLJ21763, RLLV1833, UNQ1833	ENSG00000188373	Chromosome 10 open reading frame 99	Q6UWK7	10	84173738-84185294	Predicted secreted proteins	Evidence at protein level	Evidence at protein level	Evidence at protein level	Evidence at protein level	Evidence at protein level	Tissue enhanced	Detected in many		esophagus: 93.5;intestine: 66.0;lymphoid tissue: 48.4;tongue: 95.1	Cell line enriched	Detected in some	5	RT4: 31.4	Low cancer specificity	Detected in many			Not detected	Not detected			Not detected	Not detected			Not detected	Not detected			Low region specificity	Detected in single			Low region specificity	Detected in many			HPA050920	Enhanced
C11orf1	FLJ23499	ENSG00000137720	Chromosome 11 open reading frame 1	Q9H5F2	11	111878935-111885975	Predicted intracellular proteins	Evidence at protein level	Evidence at protein level	Evidence at protein level	Evidence at protein level	Evidence at protein level	Low tissue specificity	Detected in all			Low cell line specificity	Detected in all			Low cancer specificity	Detected in all			Low region specificity	Detected in all			Low cell type specificity	Detected in all			Low lineage specificity	Detected in all			Low region specificity	Detected in all							HPA038410, HPA057519	Uncertain		Enhanced	Nucleoplasm
C11orf24	DM4E3	ENSG00000171067	Chromosome 11 open reading frame 24	Q96F05	11	68261335-68272001	Predicted intracellular proteins, Predicted membrane proteins	Evidence at protein level	Evidence at protein level	Evidence at protein level	Evidence at protein level	Evidence at protein level	Tissue enhanced	Detected in all		intestine: 65.7	Cell line enhanced	Detected in all		SK-MEL-30: 62.4	Low cancer specificity	Detected in all			Low region specificity	Detected in all			Low cell type specificity	Detected in all			Low lineage specificity	Detected in all											HPA012748	Uncertain		Uncertain	Nucleoplasm,Vesicles
C11orf45	FLJ43646, MGC35558	ENSG00000174370	Chromosome 11 open reading frame 45	Q8TAV5	11	128899565-128906035	Predicted secreted proteins	Evidence at transcript level	Evidence at transcript level	Evidence at transcript level	Evidence at transcript level		Low tissue specificity	Detected in many			Cell line enhanced	Detected in many		HBEC3-KT: 12.3;U-937: 9.5	Low cancer specificity	Detected in many							Cell type enhanced	Detected in some		myeloid DC: 3.5	Group enriched	Detected in many	4	dendritic cells: 3.5;monocytes: 1.8;T-cells: 1.1									HPA039716	Approved		Approved	Cytosol
C11orf94		ENSG00000234776	Chromosome 11 open reading frame 94	C9JXX5	11	45906513-45907282	Predicted secreted proteins	Evidence at transcript level	Evidence at transcript level	No human protein/transcript evidence	Evidence at transcript level		Tissue enriched	Detected in some	28	testis: 43.4	Cell line enhanced	Detected in many		HEK 293: 3.8;U-266/84: 3.1	Low cancer specificity	Detected in some			Not detected	Not detected			Cell type enhanced	Detected in single		plasmacytoid DC: 1.5	Low lineage specificity	Detected in single			Not detected	Not detected
C12orf10	Gamm1, MYG, MYG1	ENSG00000139637	Chromosome 12 open reading frame 10	Q9HB07	12	53299686-53307177	Predicted intracellular proteins	Evidence at protein level	Evidence at protein level	Evidence at protein level	Evidence at protein level	Evidence at protein level	Tissue enhanced	Detected in all		testis: 85.6	Low cell line specificity	Detected in many			Low cancer specificity	Detected in all			Low region specificity	Detected in all			Low cell type specificity	Detected in all			Low lineage specificity	Detected in all			Low region specificity	Detected in all			Low region specificity	Detected in all			HPA038626, HPA038627	Approved	Supported	Supported	Nucleoplasm
C12orf49	FLJ21415	ENSG00000111412	Chromosome 12 open reading frame 49	Q9H741	12	116710185-116738070	Predicted intracellular proteins, Predicted secreted proteins	Evidence at protein level	Evidence at transcript level	Evidence at protein level	Evidence at protein level	Evidence at protein level	Tissue enhanced	Detected in all		thyroid gland: 41.4	Low cell line specificity	Detected in all			Low cancer specificity	Detected in all			Low region specificity	Detected in all			Low cell type specificity	Detected in all			Low lineage specificity	Detected in all			Low region specificity	Detected in all			Low region specificity	Detected in all			HPA026905	Uncertain
C12orf73	DKFZp547P055, FLJ13975	ENSG00000204954	Chromosome 12 open reading frame 73	Q69YU5	12	103950202-103965708	Predicted secreted proteins	Evidence at protein level	Evidence at transcript level	No human protein/transcript evidence	Evidence at protein level	Evidence at protein level	Tissue enhanced	Detected in all		skeletal muscle: 43.8	Low cell line specificity	Detected in all			Low cancer specificity	Detected in all			Low region specificity	Detected in all			Low cell type specificity	Detected in all			Low lineage specificity	Detected in all							Low region specificity	Detected in all			HPA038883	Uncertain		Approved	Plasma membrane,Centrosome,Mitochondria
C12orf76	FLJ40142	ENSG00000174456	Chromosome 12 open reading frame 76	Q8N812	12	110027028-110073686	Predicted intracellular proteins, Predicted membrane proteins	Evidence at transcript level	Evidence at transcript level	Evidence at transcript level	Evidence at transcript level		Tissue enhanced	Detected in all		brain: 47.6	Low cell line specificity	Detected in all			Low cancer specificity	Detected in all			Low region specificity	Detected in all			Low cell type specificity	Detected in all			Low lineage specificity	Detected in all											HPA039713, HPA042013	Uncertain		Approved	Plasma membrane,Actin filaments
C14orf93	FLJ12154, RTFC	ENSG00000100802	Chromosome 14 open reading frame 93	Q9H972	14	22985908-23010166	Predicted intracellular proteins, Predicted secreted proteins	Evidence at protein level	Evidence at transcript level	Evidence at protein level	Evidence at protein level	Evidence at protein level	Low tissue specificity	Detected in all			Low cell line specificity	Detected in all			Low cancer specificity	Detected in all			Low region specificity	Detected in all			Low cell type specificity	Detected in all			Low lineage specificity	Detected in all			Low region specificity	Detected in all			Low region specificity	Detected in all			HPA002569	Approved		Approved	Nucleoplasm,Plasma membrane
C16orf89	MGC45438	ENSG00000153446	Chromosome 16 open reading frame 89	Q6UX73	16	5044122-5066110	Predicted secreted proteins	Evidence at protein level	Evidence at protein level	Evidence at protein level	Evidence at protein level	Evidence at protein level	Tissue enhanced	Detected in many		lung: 35.8;thyroid gland: 79.3	Cell line enhanced	Detected in some		ASC diff: 4.8;Hep G2: 5.8;HHSteC: 3.1;NTERA-2: 3.6;U-2197: 4.9	Group enriched	Detected in many	14	lung cancer: 64.7;thyroid cancer: 145.6	Low region specificity	Detected in all			Cell type enhanced	Detected in some		basophil: 3.3	Low lineage specificity	Detected in many			Low region specificity	Detected in all			Low region specificity	Detected in all			HPA013613, HPA016934	Enhanced
C16orf90	LOC646174	ENSG00000215131	Chromosome 16 open reading frame 90	A8MZG2	16	3493484-3495480	Predicted intracellular proteins	Evidence at transcript level	Evidence at transcript level	Evidence at transcript level	Evidence at transcript level		Tissue enriched	Detected in single	111	testis: 27.8	Cell line enhanced	Detected in some		NB-4: 1.3;NTERA-2: 1.8	Not detected	Not detected			Not detected	Not detected			Not detected	Not detected			Not detected	Not detected			Low region specificity	Detected in all			Low region specificity	Detected in some
C17orf58		ENSG00000186665	Chromosome 17 open reading frame 58	Q2M2W7	17	67991101-67996431	Predicted intracellular proteins	Evidence at protein level	Evidence at transcript level	No human protein/transcript evidence	Evidence at protein level	Evidence at protein level	Low tissue specificity	Detected in all			Cell line enhanced	Detected in many		SK-BR-3: 30.9	Low cancer specificity	Detected in all			Low region specificity	Detected in all			Low cell type specificity	Detected in many			Low lineage specificity	Detected in all			Low region specificity	Detected in all			Region enriched	Detected in all	4	cerebellum: 110.1	HPA023036	Uncertain		Approved	Plasma membrane,Cytosol
C17orf67		ENSG00000214226	Chromosome 17 open reading frame 67	Q0P5P2	17	56791913-56838773	Predicted secreted proteins	Evidence at protein level	Evidence at transcript level	Evidence at protein level	Evidence at protein level		Tissue enhanced	Detected in many		vagina: 24.4	Cell line enhanced	Detected in many		HDLM-2: 9.8;MOLT-4: 15.0;PC-3: 10.4	Low cancer specificity	Detected in many			Low region specificity	Detected in all			Low cell type specificity	Detected in many			Low lineage specificity	Detected in many			Region enriched	Detected in single	5	olfactory region: 3.8	Low region specificity	Detected in many			HPA043479	Uncertain
C17orf75	NJMU-R1, SRI2	ENSG00000108666	Chromosome 17 open reading frame 75	Q9HAS0	17	32324565-32350023	Plasma proteins, Predicted intracellular proteins	Evidence at protein level	Evidence at transcript level	Evidence at protein level	Evidence at protein level	Evidence at protein level	Low tissue specificity	Detected in all			Low cell line specificity	Detected in all			Low cancer specificity	Detected in all			Low region specificity	Detected in all			Low cell type specificity	Detected in all			Low lineage specificity	Detected in all			Low region specificity	Detected in all			Low region specificity	Detected in all			HPA004061, HPA075333	Approved	Approved	Approved	Golgi apparatus,Cytosol
C17orf99	GLPG464, UNQ464	ENSG00000187997	Chromosome 17 open reading frame 99	Q6UX52	17	78146353-78166177	Predicted intracellular proteins, Predicted secreted proteins	Evidence at protein level	Evidence at transcript level	Evidence at protein level	Evidence at protein level		Tissue enriched	Detected in some	7	bone marrow: 13.5	Group enriched	Detected in some	11	HaCaT: 5.5;HMC-1: 11.3;K-562: 6.4	Not detected	Not detected			Not detected	Not detected			Cell type enhanced	Detected in some		naive B-cell: 1.2;non-classical monocyte: 1.1	Low lineage specificity	Detected in many											HPA029655	Uncertain
C18orf54	LAS2, MGC33382	ENSG00000166845	Chromosome 18 open reading frame 54	Q8IYD9	18	54357917-54385218	Predicted intracellular proteins, Predicted secreted proteins	Evidence at protein level	Evidence at protein level	Evidence at protein level	Evidence at protein level	Evidence at protein level	Tissue enhanced	Detected in many		placenta: 21.4;testis: 25.2	Low cell line specificity	Detected in many			Low cancer specificity	Detected in many			Low region specificity	Detected in all			Low cell type specificity	Detected in many			Low lineage specificity	Detected in many			Low region specificity	Detected in all			Low region specificity	Detected in all			HPA040704			Approved	Nucleoplasm
C19orf47	FLJ36888	ENSG00000160392	Chromosome 19 open reading frame 47	Q8N9M1	19	40319536-40348527	Predicted intracellular proteins	Evidence at protein level	Evidence at protein level	Evidence at protein level	Evidence at protein level	Evidence at protein level	Tissue enhanced	Detected in all		heart muscle: 35.4;skeletal muscle: 118.0	Low cell line specificity	Detected in all			Low cancer specificity	Detected in all			Low region specificity	Detected in all			Cell type enhanced	Detected in all		basophil: 20.2	Lineage enriched	Detected in all	8	granulocytes: 20.2	Low region specificity	Detected in all			Low region specificity	Detected in all			HPA041843, HPA046309	Enhanced		Enhanced	Nucleoplasm
C19orf70	MIC13, P117, QIL1	ENSG00000174917	Chromosome 19 open reading frame 70	Q5XKP0	19	5678421-5680896	Predicted intracellular proteins	Evidence at protein level	Evidence at protein level	Evidence at protein level	Evidence at protein level	Evidence at protein level	Low tissue specificity	Detected in all			Low cell line specificity	Detected in all			Low cancer specificity	Detected in all			Low region specificity	Detected in all			Low cell type specificity	Detected in all			Low lineage specificity	Detected in all			Low region specificity	Detected in all			Low region specificity	Detected in all			HPA042672	Approved		Supported	Nucleoplasm,Mitochondria
C1GALT1	C1GALT, T-synthase	ENSG00000106392	Core 1 synthase, glycoprotein-N-acetylgalactosamine 3-beta-galactosyltransferase 1	Q9NS00	7	7156934-7248651	Enzymes, Predicted intracellular proteins	Evidence at protein level	Evidence at protein level	Evidence at protein level	Evidence at protein level	Evidence at protein level	Low tissue specificity	Detected in all			Cell line enhanced	Detected in all		LHCN-M2: 80.7	Low cancer specificity	Detected in all			Low region specificity	Detected in all			Low cell type specificity	Detected in all			Low lineage specificity	Detected in all			Low region specificity	Detected in all							HPA011294, HPA012819	Enhanced		Approved	Nuclear bodies,Cytosol
C1orf127	FLJ37118	ENSG00000175262	Chromosome 1 open reading frame 127		1	10946471-10982037	Predicted intracellular proteins	Evidence at transcript level	Evidence at transcript level				Tissue enhanced	Detected in some		pancreas: 5.1;skeletal muscle: 17.3	Cell line enriched	Detected in some	4	THP-1: 7.4	Cancer enriched	Detected in single	9	pancreatic cancer: 2.8					Group enriched	Detected in some	4	classical monocyte: 1.7;myeloid DC: 4.2	Group enriched	Detected in many	30	dendritic cells: 4.2;monocytes: 1.7									HPA027654	Uncertain
C1orf159	FLJ20584	ENSG00000131591	Chromosome 1 open reading frame 159	Q96HA4	1	1081818-1116361	Predicted intracellular proteins, Predicted membrane proteins	Evidence at protein level	Evidence at protein level	Evidence at transcript level	Evidence at protein level	Evidence at protein level	Low tissue specificity	Detected in all			Low cell line specificity	Detected in all			Low cancer specificity	Detected in all			Low region specificity	Detected in all			Low cell type specificity	Detected in all			Low lineage specificity	Detected in all											HPA010019	Approved
C1orf198	DKFZp667D152, FLJ14525, FLJ16283, FLJ38847, MGC10710	ENSG00000119280	Chromosome 1 open reading frame 198	Q9H425	1	230837119-230869589	Predicted intracellular proteins	Evidence at protein level	Evidence at protein level	Evidence at protein level	Evidence at protein level	Evidence at protein level	Low tissue specificity	Detected in all			Cell line enhanced	Detected in all		fHDF/TERT166: 44.2	Low cancer specificity	Detected in all			Low region specificity	Detected in all			Low cell type specificity	Detected in many			Low lineage specificity	Detected in all			Low region specificity	Detected in all			Low region specificity	Detected in all			HPA004798	Approved		Supported	Cytosol
C1orf54	FLJ23221	ENSG00000118292	Chromosome 1 open reading frame 54	Q8WWF1	1	150268200-150280916	Predicted secreted proteins	Evidence at transcript level	Evidence at transcript level	Evidence at transcript level	Evidence at transcript level		Low tissue specificity	Detected in all			Cell line enhanced	Detected in many		AF22: 20.5;AN3-CA: 30.9;ASC diff: 22.0;ASC TERT1: 36.7;HSkMC: 29.7;HUVEC TERT2: 28.5	Low cancer specificity	Detected in all			Low region specificity	Detected in all			Cell type enriched	Detected in many	5	myeloid DC: 36.2	Lineage enriched	Detected in many	5	dendritic cells: 36.2	Low region specificity	Detected in all							HPA026518, HPA043874	Approved		Approved	Plasma membrane
C1orf56	FLJ20519, MENT	ENSG00000143443	Chromosome 1 open reading frame 56	Q9BUN1	1	151047740-151051986	Predicted secreted proteins	Evidence at protein level	Evidence at protein level	Evidence at transcript level	Evidence at protein level	Evidence at protein level	Group enriched	Detected in many	9	blood: 54.8;testis: 67.7	Cell line enhanced	Detected in many		MCF7: 15.5	Low cancer specificity	Detected in all			Low region specificity	Detected in all			Low cell type specificity	Detected in all			Low lineage specificity	Detected in all			Not detected	Not detected			Low region specificity	Detected in many			HPA037429, HPA037430	Enhanced
C1QA		ENSG00000173372	Complement C1q A chain	P02745	1	22636506-22639608	Disease related genes, Plasma proteins, Predicted secreted proteins	Evidence at protein level	Evidence at protein level	Evidence at protein level	Evidence at protein level	Evidence at protein level	Tissue enhanced	Detected in all		lymphoid tissue: 204.0	Cell line enhanced	Detected in some		HMC-1: 3.8;NB-4: 2.2;RPMI-8226: 11.5;SCLC-21H: 5.1	Low cancer specificity	Detected in all			Low region specificity	Detected in all			Group enriched	Detected in some	34	intermediate monocyte: 50.3;non-classical monocyte: 37.5	Lineage enriched	Detected in single	57	monocytes: 50.3	Low region specificity	Detected in all			Low region specificity	Detected in all			HPA002350, CAB009823	Supported
C1QB		ENSG00000173369	Complement C1q B chain	P02746	1	22652762-22661538	Disease related genes, Plasma proteins, Predicted secreted proteins	Evidence at protein level	Evidence at transcript level	Evidence at protein level	Evidence at protein level	Evidence at protein level	Tissue enhanced	Detected in all		lymphoid tissue: 262.8	Cell line enhanced	Detected in some		BEWO: 2.4;HaCaT: 2.7;NB-4: 2.5;SH-SY5Y: 2.9;U-266/70: 2.9	Low cancer specificity	Detected in all			Low region specificity	Detected in all			Group enriched	Detected in some	66	intermediate monocyte: 41.9;non-classical monocyte: 26.9	Lineage enriched	Detected in single	83	monocytes: 41.9	Low region specificity	Detected in all			Low region specificity	Detected in all			HPA052116	Approved
C1QC	C1QG	ENSG00000159189	Complement C1q C chain	P02747	1	22643630-22648110	Disease related genes, Plasma proteins, Predicted secreted proteins	Evidence at protein level	Evidence at protein level	Evidence at protein level	Evidence at protein level	Evidence at protein level	Tissue enhanced	Detected in all		lymphoid tissue: 192.2	Cell line enhanced	Detected in some		NB-4: 2.6;RPMI-8226: 6.6;SH-SY5Y: 2.0;U-266/70: 2.9	Low cancer specificity	Detected in all			Low region specificity	Detected in all			Cell type enriched	Detected in some	6	intermediate monocyte: 28.4	Lineage enriched	Detected in single	284	monocytes: 28.4	Low region specificity	Detected in all			Low region specificity	Detected in many			HPA001471, CAB009828	Supported
C1QL1	C1QRF, C1QTNF14, CRF	ENSG00000131094	Complement C1q like 1	O75973	17	44959693-44968071	Plasma proteins, Predicted secreted proteins	Evidence at protein level	Evidence at transcript level	Evidence at protein level	Evidence at protein level	Evidence at protein level	Tissue enhanced	Detected in many		brain: 42.5	Cell line enhanced	Detected in some		SCLC-21H: 17.8;SH-SY5Y: 12.7;U-2 OS: 44.5;U-251 MG: 13.4;U-87 MG: 14.4	Cancer enriched	Detected in all	7	glioma: 116.0	Low region specificity	Detected in all			Not detected	Not detected			Not detected	Not detected			Low region specificity	Detected in many			Low region specificity	Detected in all
C1QL2	C1QTNF10, CTRP10	ENSG00000144119	Complement C1q like 2	Q7Z5L3	2	119156243-119158889	Predicted secreted proteins	Evidence at protein level	Evidence at transcript level	Evidence at transcript level	Evidence at protein level	Evidence at protein level	Tissue enriched	Detected in some	6	brain: 15.4	Group enriched	Detected in some	14	NTERA-2: 2.2;SCLC-21H: 7.2	Low cancer specificity	Detected in some			Low region specificity	Detected in many			Not detected	Not detected			Not detected	Not detected			Region enhanced	Detected in many		hippocampal formation: 25.0	Low region specificity	Detected in many			HPA057934	Uncertain
C1QL3	C1ql, C1QTNF13, CTRP13, K100	ENSG00000165985	Complement C1q like 3	Q5VWW1	10	16513743-16522005	Predicted secreted proteins	Evidence at protein level	Evidence at transcript level	Evidence at transcript level	Evidence at protein level	Evidence at protein level	Tissue enriched	Detected in many	12	brain: 33.8	Group enriched	Detected in some	7	HDLM-2: 24.3;SCLC-21H: 15.0	Low cancer specificity	Detected in some			Low region specificity	Detected in many			Low cell type specificity	Detected in many			Low lineage specificity	Detected in many			Low region specificity	Detected in many			Group enriched	Detected in many	4	amygdala: 99.4;cerebral cortex: 74.9;hippocampal formation: 78.6
C1QL4	C1QTNF11, CTRP11	ENSG00000186897	Complement C1q like 4	Q86Z23	12	49332411-49337188	Predicted secreted proteins	Evidence at protein level	Evidence at transcript level	Evidence at transcript level	Evidence at protein level	Evidence at protein level	Tissue enhanced	Detected in some		brain: 9.2;testis: 7.4	Cell line enhanced	Detected in some		AN3-CA: 27.3;HAP1: 4.2;PC-3: 4.6;U-2 OS: 7.2	Low cancer specificity	Detected in many			Region enhanced	Detected in many		pons and medulla: 9.2	Not detected	Not detected			Not detected	Not detected			Region enhanced	Detected in some		midbrain: 7.4	Group enriched	Detected in some	5	midbrain: 5.1;pons and medulla: 9.7
C1QTNF1	CTRP1, FLJ90694, GIP, ZSIG37	ENSG00000173918	C1q and TNF related 1	Q9BXJ1	17	79022814-79049788	Predicted intracellular proteins, Predicted secreted proteins	Evidence at protein level	Evidence at protein level	Evidence at protein level	Evidence at protein level	Evidence at protein level	Tissue enhanced	Detected in many		heart muscle: 77.5	Cell line enhanced	Detected in many		ASC diff: 82.7;BJ hTERT+: 19.4;HHSteC: 31.3;HSkMC: 16.6;U-87 MG: 19.5	Low cancer specificity	Detected in all			Low region specificity	Detected in all			Cell type enhanced	Detected in some		basophil: 1.9	Low lineage specificity	Detected in many			Low region specificity	Detected in many			Low region specificity	Detected in many			CAB025429, HPA051101	Uncertain		Approved	Nucleoplasm,Cytosol
C1QTNF12	ADIPOLIN, C1QDC2, CTRP12, FAM132A, MGC105127	ENSG00000184163	C1q and TNF related 12	Q5T7M4	1	1242446-1246722	Predicted secreted proteins	Evidence at protein level	Evidence at transcript level	Evidence at protein level	Evidence at protein level		Tissue enhanced	Detected in some		intestine: 11.0;skin 1: 7.8	Group enriched	Detected in some	5	EFO-21: 8.1;U-2 OS: 8.1	Low cancer specificity	Detected in many							Cell type enhanced	Detected in some		neutrophil: 2.6;NK-cell: 2.2	Low lineage specificity	Detected in many			Low region specificity	Detected in all			Low region specificity	Detected in many			HPA024107	Uncertain		Approved	Vesicles
C1QTNF2	CTRP2	ENSG00000145861	C1q and TNF related 2	Q9BXJ5	5	160347751-160370641	Predicted secreted proteins	Evidence at protein level	Evidence at transcript level	Evidence at protein level	Evidence at protein level	Evidence at protein level	Low tissue specificity	Detected in many			Cell line enhanced	Detected in some		RH-30: 26.0;U-138 MG: 11.6;U-2 OS: 6.3;WM-115: 5.1	Low cancer specificity	Detected in many			Low region specificity	Detected in all			Cell type enhanced	Detected in some		basophil: 3.7	Low lineage specificity	Detected in many			Low region specificity	Detected in all			Low region specificity	Detected in all			HPA061290	Uncertain		Approved	Golgi apparatus,Centrosome
C1QTNF3	2310005P21Rik, Corcs, Cors, Cors-26, CTRP3	ENSG00000082196	C1q and TNF related 3	Q9BXJ4	5	34019448-34043832	Plasma proteins, Predicted secreted proteins	Evidence at protein level	Evidence at transcript level	Evidence at protein level	Evidence at protein level	Evidence at protein level	Tissue enriched	Detected in many	6	salivary gland: 171.5	Cell line enriched	Detected in single	199	U-266/84: 129.4	Low cancer specificity	Detected in all			Low region specificity	Detected in all			Cell type enhanced	Detected in single		MAIT T-cell: 1.3	Low lineage specificity	Detected in single											HPA064996, HPA066011	Uncertain		Approved	Golgi apparatus
C1QTNF4	CTRP4, ZACRP4	ENSG00000172247	C1q and TNF related 4	Q9BXJ3	11	47589664-47594659	Predicted secreted proteins	Evidence at protein level	Evidence at transcript level	Evidence at protein level	Evidence at protein level	Evidence at protein level	Tissue enriched	Detected in many	6	brain: 37.8	Cell line enriched	Detected in some	6	REH: 10.9	Low cancer specificity	Detected in some			Low region specificity	Detected in all			Not detected	Not detected			Not detected	Not detected			Low region specificity	Detected in many			Low region specificity	Detected in all			HPA041032	Approved
C1QTNF5	CTRP5, DKFZp586B0621, LORD	ENSG00000223953	C1q and TNF related 5	Q9BXJ0	11	119338939-119340940	Disease related genes, Predicted secreted proteins	Evidence at protein level	Evidence at protein level	Evidence at protein level	Evidence at protein level	Evidence at protein level	Tissue enhanced	Detected in many		retina: 30.5	Cell line enhanced	Detected in some		ASC diff: 9.4;fHDF/TERT166: 7.4;HHSteC: 19.0;HUVEC TERT2: 28.0;TIME: 25.6	Not detected	Not detected			Low region specificity	Detected in all			Not detected	Not detected			Not detected	Not detected			Low region specificity	Detected in all							CAB025607, HPA038604	Uncertain
C1QTNF7	CTRP7	ENSG00000163145	C1q and TNF related 7	Q9BXJ2	4	15339818-15446166	Plasma proteins, Predicted secreted proteins	Evidence at protein level	Evidence at protein level	Evidence at transcript level	Evidence at protein level	Evidence at protein level	Tissue enhanced	Detected in many		cervix, uterine: 39.6	Group enriched	Detected in some	5	ASC diff: 9.0;ASC TERT1: 6.2;HSkMC: 3.3	Low cancer specificity	Detected in some			Not detected	Not detected			Cell type enriched	Detected in single	14	neutrophil: 1.7	Lineage enriched	Detected in single	14	granulocytes: 1.7	Low region specificity	Detected in many			Not detected	Not detected			CAB007055, HPA051797, HPA055392	Uncertain		Approved	Vesicles
C1QTNF8	CTRP8, UNQ5829	ENSG00000184471	C1q and TNF related 8	P60827	16	1090005-1096244	Predicted secreted proteins	Evidence at protein level	Evidence at transcript level	Evidence at protein level	Evidence at protein level	Evidence at protein level	Group enriched	Detected in some	4	adrenal gland: 2.6;brain: 2.1;fallopian tube: 4.5;pituitary gland: 4.1	Cell line enhanced	Detected in single		A549: 1.3	Not detected	Not detected							Not detected	Not detected			Not detected	Not detected							Low region specificity	Detected in some			HPA056438	Uncertain
C1QTNF9	AQL1, C1QTNF9A, CTRP9, MGC48915	ENSG00000240654	C1q and TNF related 9	P0C862	13	24307166-24322535	Predicted secreted proteins, Transporters	Evidence at protein level	Evidence at protein level	Evidence at protein level	Evidence at protein level		Tissue enhanced	Detected in many		heart muscle: 15.2;skeletal muscle: 14.1	Cell line enhanced	Detected in some		MCF7: 1.9	Not detected	Not detected			Not detected	Not detected			Not detected	Not detected			Not detected	Not detected											HPA056632	Uncertain
C1QTNF9B	CTRP9B	ENSG00000205863	C1q and TNF related 9B	B2RNN3	13	23890525-23902655	Predicted secreted proteins	Evidence at protein level	Evidence at protein level	Evidence at protein level	Evidence at protein level		Tissue enhanced	Detected in many		skin 1: 17.7;testis: 8.5	Low cell line specificity	Detected in many			Cancer enhanced	Detected in single		prostate cancer: 0.8					Low cell type specificity	Detected in many			Low lineage specificity	Detected in all											HPA056632	Uncertain
C1R		ENSG00000159403	Complement C1r	P00736	12	7080209-7092607	Disease related genes, Enzymes, FDA approved drug targets, Plasma proteins, Predicted intracellular proteins, Predicted secreted proteins	Evidence at protein level	Evidence at transcript level	Evidence at protein level	Evidence at protein level	Evidence at protein level	Tissue enhanced	Detected in many		liver: 370.2	Cell line enhanced	Detected in many		ASC diff: 177.7;ASC TERT1: 90.7;BJ hTERT+: 78.2;BJ hTERT+ SV40 Large T+ RasG12V: 48.2;HSkMC: 105.0	Low cancer specificity	Detected in all			Low region specificity	Detected in all			Group enriched	Detected in many	5	eosinophil: 2.0;gdTCR: 1.6;MAIT T-cell: 2.0;memory CD4 T-cell: 1.4;memory CD8 T-cell: 3.4;naive CD4 T-cell: 2.8;naive CD8 T-cell: 2.9;neutrophil: 2.5;NK-cell: 3.2;T-reg: 1.4	Group enriched	Detected in many	6	granulocytes: 2.5;NK-cells: 3.2;T-cells: 3.4					Low region specificity	Detected in all			HPA001251, HPA001551	Uncertain		Uncertain	Nucleoplasm,Cytosol
C1RL	C1r-LP, C1RL1	ENSG00000139178	Complement C1r subcomponent like	Q9NZP8	12	7089587-7109273	Enzymes, Plasma proteins, Predicted intracellular proteins, Predicted secreted proteins	Evidence at protein level	Evidence at protein level	Evidence at protein level	Evidence at protein level	Evidence at protein level	Tissue enhanced	Detected in all		liver: 96.1	Cell line enhanced	Detected in many		ASC TERT1: 31.6;HSkMC: 35.0	Low cancer specificity	Detected in all			Low region specificity	Detected in all			Cell type enhanced	Detected in many		neutrophil: 11.7	Lineage enriched	Detected in many	5	granulocytes: 11.7	Low region specificity	Detected in single			Low region specificity	Detected in all			HPA011338, CAB026172	Supported		Approved	Microtubules,Cytosol
C1S		ENSG00000182326	Complement C1s	P09871	12	6988259-7071032	Disease related genes, Enzymes, FDA approved drug targets, Plasma proteins, Predicted intracellular proteins, Predicted secreted proteins	Evidence at protein level	Evidence at protein level	Evidence at protein level	Evidence at protein level	Evidence at protein level	Tissue enhanced	Detected in many		liver: 351.6	Cell line enhanced	Detected in some		ASC diff: 97.0;ASC TERT1: 129.2;BJ hTERT+: 41.1;HSkMC: 68.6	Low cancer specificity	Detected in all			Low region specificity	Detected in all			Cell type enriched	Detected in single	10	neutrophil: 6.2	Lineage enriched	Detected in single	17	granulocytes: 6.2					Low region specificity	Detected in all			CAB016722, HPA018852	Supported		Approved	Nucleoplasm,Cytosol
C2		ENSG00000166278	Complement C2	P06681	6	31897785-31945672	Disease related genes, Enzymes, Plasma proteins, Potential drug targets, Predicted intracellular proteins, Predicted secreted proteins	Evidence at protein level	Evidence at protein level	Evidence at protein level	Evidence at protein level	Evidence at protein level	Tissue enriched	Detected in many	7	liver: 132.7	Group enriched	Detected in some	5	Hep G2: 16.9;Karpas-707: 52.8	Cancer enriched	Detected in all	9	liver cancer: 100.2	Low region specificity	Detected in many			Group enriched	Detected in some	7	classical monocyte: 2.9;intermediate monocyte: 6.4;non-classical monocyte: 6.5	Lineage enriched	Detected in single	8	monocytes: 6.5	Low region specificity	Detected in all			Low region specificity	Detected in single			CAB016775	Supported
C20orf204	DKFZp434G015, FLJ27267, LINC00176, NCRNA00176, PRR17	ENSG00000196421	Chromosome 20 open reading frame 204		20	64034344-64039962	Predicted intracellular proteins	Evidence at transcript level	Evidence at transcript level	No human protein/transcript evidence			Group enriched	Detected in some	6	blood: 8.2;brain: 11.2;lymphoid tissue: 19.1	Cell line enriched	Detected in some	6	Hep G2: 32.0	Cancer enriched	Detected in some	6	ovarian cancer: 7.2					Cell type enhanced	Detected in some		naive CD4 T-cell: 8.2;naive CD8 T-cell: 6.6	Lineage enriched	Detected in single	10	T-cells: 8.2	Low region specificity	Detected in many
C21orf33	D21S2048E, ES1, GT335, HES1, KNP-I, KNP-Ia, KNPH, KNPI	ENSG00000160221	Chromosome 21 open reading frame 33	P30042	21	44133605-44210114	Predicted intracellular proteins	Evidence at protein level	Evidence at protein level	Evidence at protein level			Low tissue specificity	Detected in all			Cell line enhanced	Detected in many		Daudi: 43.0;U-266/70: 36.5;U-266/84: 30.4	Low cancer specificity	Detected in many			Low region specificity	Detected in all			Low cell type specificity	Detected in all			Low lineage specificity	Detected in all											HPA018517	Supported		Approved	Centrosome,Mitochondria
C21orf62	B37, C21orf120, PRED81	ENSG00000205929	Chromosome 21 open reading frame 62	Q9NYP8	21	32793564-32813743	Predicted intracellular proteins, Predicted secreted proteins	Evidence at protein level	Evidence at protein level	Evidence at transcript level	Evidence at transcript level		Tissue enhanced	Detected in some		brain: 13.4;kidney: 18.2;ovary: 16.2;pituitary gland: 38.6	Group enriched	Detected in some	11	AF22: 7.0;RPTEC TERT1: 4.0	Cancer enriched	Detected in some	6	glioma: 11.0	Region enriched	Detected in many	4	pons and medulla: 13.4	Cell type enhanced	Detected in some		T-reg: 1.7	Low lineage specificity	Detected in many			Low region specificity	Detected in many			Low region specificity	Detected in many			HPA016899	Enhanced
C22orf15	FLJ36561, N27C7-3	ENSG00000169314	Chromosome 22 open reading frame 15	Q8WYQ4	22	23763021-23765861	Predicted secreted proteins	Evidence at protein level	Evidence at transcript level	Evidence at transcript level	Evidence at protein level		Tissue enriched	Detected in some	6	fallopian tube: 22.3	Cell line enhanced	Detected in some		AF22: 3.3;BJ: 2.5;BJ hTERT+: 5.4;HSkMC: 2.3;MOLT-4: 3.4	Cancer enhanced	Detected in single		endometrial cancer: 1.7					Cell type enhanced	Detected in some		plasmacytoid DC: 2.9	Low lineage specificity	Detected in many
C22orf46	CTA-216E10.6, FLJ23584	ENSG00000184208	Chromosome 22 open reading frame 46	C9J442	22	41688939-41698136	Predicted secreted proteins	Evidence at transcript level	Evidence at transcript level	Evidence at transcript level	Evidence at transcript level		Tissue enhanced	Detected in all		brain: 19.8	Low cell line specificity	Detected in all			Low cancer specificity	Detected in all							Low cell type specificity	Detected in many			Low lineage specificity	Detected in many							Not detected	Not detected			HPA052741	Uncertain		Approved	Nucleoplasm,Nucleoli
C2CD2	C21orf25, C21orf258, DKFZP586F0422, TMEM24L	ENSG00000157617	C2 calcium dependent domain containing 2	Q9Y426	21	41885112-41953890	Predicted intracellular proteins	Evidence at protein level	Evidence at protein level	Evidence at protein level	Evidence at protein level	Evidence at protein level	Tissue enhanced	Detected in all		adrenal gland: 56.9	Cell line enhanced	Detected in many		ASC diff: 38.0;SK-BR-3: 20.9	Low cancer specificity	Detected in all			Low region specificity	Detected in all			Low cell type specificity	Detected in many			Low lineage specificity	Detected in many			Low region specificity	Detected in all			Low region specificity	Detected in all			HPA030922, HPA030924	Enhanced		Approved	Nucleoplasm
C2orf40	augurin, ECRG4	ENSG00000119147	Chromosome 2 open reading frame 40	Q9H1Z8	2	106063246-106078159	Predicted intracellular proteins, Predicted secreted proteins	Evidence at protein level	Evidence at transcript level	Evidence at transcript level	Evidence at protein level	Evidence at protein level	Low tissue specificity	Detected in many			Cell line enhanced	Detected in some		BEWO: 2.1;HSkMC: 1.0;NB-4: 1.3	Cancer enriched	Detected in many	11	thyroid cancer: 72.8	Region enriched	Detected in all	7	pons and medulla: 44.8	Cell type enhanced	Detected in some		naive CD4 T-cell: 10.0;naive CD8 T-cell: 8.2	Lineage enriched	Detected in single	77	T-cells: 10.0	Group enriched	Detected in many	5	basal ganglia: 44.8;cerebellum: 37.1;hippocampal formation: 85.7;pons and medulla: 114.2;thalamus: 69.1	Low region specificity	Detected in many			HPA008546	Uncertain
C2orf66	UNQ6411	ENSG00000187944	Chromosome 2 open reading frame 66	Q6UXQ4	2	196805002-196810276	Predicted secreted proteins	Evidence at transcript level	Evidence at transcript level	No human protein/transcript evidence	No human protein/transcript evidence		Tissue enhanced	Detected in some		adipose tissue: 7.0;pituitary gland: 6.4	Group enriched	Detected in some	4	HEL: 9.2;RT4: 3.4;TIME: 3.8	Low cancer specificity	Detected in single							Not detected	Not detected			Not detected	Not detected											HPA020869	Uncertain
C2orf69	FLJ38973	ENSG00000178074	Chromosome 2 open reading frame 69	Q8N8R5	2	199911256-199955935	Predicted secreted proteins	Evidence at protein level	Evidence at transcript level	Evidence at protein level	Evidence at protein level	Evidence at protein level	Low tissue specificity	Detected in all			Low cell line specificity	Detected in all			Low cancer specificity	Detected in all			Low region specificity	Detected in all			Low cell type specificity	Detected in all			Low lineage specificity	Detected in all			Low region specificity	Detected in all			Low region specificity	Detected in all			HPA045225	Approved
C2orf92	LINC01125	ENSG00000228486	Chromosome 2 open reading frame 92		2	97664217-97703064	Predicted intracellular proteins, Predicted membrane proteins	Evidence at transcript level	Evidence at transcript level	No human protein/transcript evidence			Tissue enriched	Detected in some	12	testis: 32.1	Cell line enhanced	Detected in some		AF22: 4.4;HDLM-2: 5.0	Low cancer specificity	Detected in some							Not detected	Not detected			Not detected	Not detected
C3	ARMD9, C3a, C3b, CPAMD1	ENSG00000125730	Complement C3	P01024	19	6677704-6730562	Candidate cardiovascular disease genes, Disease related genes, FDA approved drug targets, Plasma proteins, Predicted intracellular proteins, Predicted secreted proteins	Evidence at protein level	Evidence at protein level	Evidence at protein level	Evidence at protein level	Evidence at protein level	Tissue enriched	Detected in all	10	liver: 611.7	Group enriched	Detected in many	7	BJ hTERT+: 47.4;EFO-21: 99.9;Hep G2: 103.2;HSkMC: 73.7;SiHa: 27.6	Cancer enhanced	Detected in all		liver cancer: 1213.6	Low region specificity	Detected in many			Cell type enhanced	Detected in many		non-classical monocyte: 13.3	Group enriched	Detected in many	4	granulocytes: 4.2;monocytes: 13.3	Low region specificity	Detected in many			Low region specificity	Detected in all			HPA003563, CAB004209, HPA020432	Enhanced
C3orf33	AC3-33, FLJ31139	ENSG00000174928	Chromosome 3 open reading frame 33	Q6P1S2	3	155762617-155806351	Predicted intracellular proteins, Predicted secreted proteins	Evidence at protein level	Evidence at transcript level	Evidence at protein level	Evidence at protein level	Evidence at protein level	Low tissue specificity	Detected in all			Low cell line specificity	Detected in many			Low cancer specificity	Detected in all			Low region specificity	Detected in all			Low cell type specificity	Detected in many			Low lineage specificity	Detected in all			Low region specificity	Detected in all			Low region specificity	Detected in all			HPA037663	Uncertain		Approved	Nucleoplasm,Cytosol
C3orf58	DIA1, HASF, MGC33365	ENSG00000181744	Chromosome 3 open reading frame 58	Q8NDZ4	3	143971798-144048719	Disease related genes, Predicted intracellular proteins, Predicted secreted proteins	Evidence at protein level	Evidence at protein level	Evidence at protein level	Evidence at protein level	Evidence at protein level	Low tissue specificity	Detected in all			Cell line enhanced	Detected in many		AN3-CA: 57.2	Low cancer specificity	Detected in all			Low region specificity	Detected in all			Low cell type specificity	Detected in all			Low lineage specificity	Detected in all			Low region specificity	Detected in all			Low region specificity	Detected in all			HPA048992	Approved
C3orf85	FLJ22763	ENSG00000241224	Chromosome 3 open reading frame 85		3	109118252-109150514	Predicted intracellular proteins	Evidence at transcript level	Evidence at transcript level	No human protein/transcript evidence			Tissue enriched	Detected in some	5	intestine: 50.1	Cell line enhanced	Detected in some		BEWO: 1.2;CACO-2: 4.9;RPMI-8226: 1.4;SH-SY5Y: 1.5	Cancer enhanced	Detected in some		colorectal cancer: 1.3					Not detected	Not detected			Not detected	Not detected			Not detected	Not detected			Not detected	Not detected
C4A	C4, C4A2, C4A3, C4A4, C4A6, C4B, C4S, CO4, CPAMD2, RG	ENSG00000244731	Complement C4A (Rodgers blood group)	P0C0L4	6	31982024-32002681	Blood group antigen proteins, Disease related genes, FDA approved drug targets, Plasma proteins, Predicted secreted proteins	Evidence at protein level	Evidence at protein level	Evidence at protein level	Evidence at protein level	Evidence at protein level	Tissue enhanced	Detected in many		liver: 49.5	Cell line enhanced	Detected in some		HDLM-2: 24.8;HSkMC: 35.2;U-266/70: 8.2;U-266/84: 15.6	Cancer enhanced	Detected in many		liver cancer: 27.8					Not detected	Not detected			Not detected	Not detected											CAB009811, CAB032603, HPA046356, HPA048287, HPA050103	Supported
C4B	C4B1, C4B3, C4F, CH, CO4, CPAMD3	ENSG00000224389	Complement C4B (Chido blood group)	P0C0L5	6	32014762-32035418	Blood group antigen proteins, Disease related genes, FDA approved drug targets, Plasma proteins, Predicted secreted proteins	Evidence at protein level	Evidence at transcript level	Evidence at protein level	Evidence at protein level	Evidence at protein level	Group enriched	Detected in many	6	adrenal gland: 30.7;liver: 52.4	Cell line enriched	Detected in some	5	Karpas-707: 52.5	Cancer enhanced	Detected in many		liver cancer: 33.8					Not detected	Not detected			Not detected	Not detected											HPA046356, HPA048287, HPA050103	Approved
C4BPA	C4BP	ENSG00000123838	Complement component 4 binding protein alpha	P04003	1	207104262-207144972	Plasma proteins, Predicted secreted proteins	Evidence at protein level	Evidence at protein level	Evidence at protein level	Evidence at protein level	Evidence at protein level	Tissue enriched	Detected in some	14	liver: 377.2	Cell line enriched	Detected in some	7	Hep G2: 28.3	Cancer enriched	Detected in many	7	liver cancer: 434.8	Not detected	Not detected			Cell type enriched	Detected in single	153	neutrophil: 21.6	Lineage enriched	Detected in single	153	granulocytes: 21.6									HPA000926, HPA001578	Enhanced
C4BPB	C4BP	ENSG00000123843	Complement component 4 binding protein beta	P20851	1	207088842-207099993	Plasma proteins, Predicted secreted proteins	Evidence at protein level	Evidence at transcript level	Evidence at protein level	Evidence at protein level	Evidence at protein level	Tissue enriched	Detected in some	16	liver: 156.5	Group enriched	Detected in some	18	CACO-2: 38.3;HeLa: 15.9;Hep G2: 49.8	Cancer enriched	Detected in many	19	liver cancer: 83.7	Not detected	Not detected			Cell type enhanced	Detected in some		naive CD4 T-cell: 2.5;plasmacytoid DC: 3.6	Group enriched	Detected in many	16	dendritic cells: 3.6;T-cells: 2.5					Low region specificity	Detected in all			HPA051620	Approved
C4orf48		ENSG00000243449	Chromosome 4 open reading frame 48	Q5BLP8	4	2041993-2043970	Predicted secreted proteins	Evidence at protein level	Evidence at protein level	Evidence at protein level	Evidence at protein level	Evidence at protein level	Tissue enhanced	Detected in many		blood: 78.4;brain: 37.2	Cell line enhanced	Detected in many		HEK 293: 37.8;NB-4: 27.1;PC-3: 82.0	Low cancer specificity	Detected in all			Low region specificity	Detected in all			Low cell type specificity	Detected in all			Low lineage specificity	Detected in all			Low region specificity	Detected in all			Low region specificity	Detected in all			HPA052447	Uncertain		Supported	Cytosol
C5	C5a, C5b, CPAMD4	ENSG00000106804	Complement C5	P01031	9	120952335-121050276	Disease related genes, FDA approved drug targets, Plasma proteins, Predicted secreted proteins	Evidence at protein level	Evidence at protein level	Evidence at protein level	Evidence at protein level	Evidence at protein level	Tissue enriched	Detected in some	55	liver: 259.9	Cell line enhanced	Detected in many		A549: 20.1;Hep G2: 21.1	Cancer enriched	Detected in many	17	liver cancer: 73.0	Not detected	Not detected			Low cell type specificity	Detected in many			Low lineage specificity	Detected in many			Low region specificity	Detected in some			Low region specificity	Detected in many			HPA029339	Supported
C5orf46	MGC23985, SSSP1	ENSG00000178776	Chromosome 5 open reading frame 46	Q6UWT4	5	147880726-147906538	Predicted secreted proteins	Evidence at protein level	Evidence at transcript level	No human protein/transcript evidence	Evidence at protein level	Evidence at protein level	Group enriched	Detected in some	11	salivary gland: 107.9;skin 1: 42.7	Cell line enhanced	Detected in some		PC-3: 40.1;SiHa: 9.0;U-2 OS: 26.2;U-251 MG: 10.2	Cancer enhanced	Detected in many		renal cancer: 8.3	Region enriched	Detected in single	5	cerebellum: 2.0	Not detected	Not detected			Not detected	Not detected			Not detected	Not detected			Not detected	Not detected			HPA058999			Approved	Nuclear speckles,Mitochondria
C6		ENSG00000039537	Complement C6	P13671	5	41142234-41261438	Cancer-related genes, Disease related genes, Plasma proteins, Potential drug targets, Predicted secreted proteins, Transporters	Evidence at protein level	Evidence at protein level	Evidence at protein level	Evidence at protein level	Evidence at protein level	Tissue enriched	Detected in some	7	liver: 176.1	Group enriched	Detected in some	13	ASC diff: 5.1;ASC TERT1: 7.1;HSkMC: 18.8	Group enriched	Detected in many	7	liver cancer: 49.0;pancreatic cancer: 12.5	Not detected	Not detected			Not detected	Not detected			Not detected	Not detected			Not detected	Not detected			Low region specificity	Detected in single			HPA043823, CAB069427	Enhanced
C6orf120	bA160E12.4	ENSG00000185127	Chromosome 6 open reading frame 120	Q7Z4R8	6	169702190-169704856	Predicted secreted proteins	Evidence at protein level	Evidence at transcript level	Evidence at protein level	Evidence at protein level	Evidence at protein level	Low tissue specificity	Detected in all			Low cell line specificity	Detected in all			Low cancer specificity	Detected in all			Low region specificity	Detected in all			Low cell type specificity	Detected in all			Low lineage specificity	Detected in all			Low region specificity	Detected in all			Low region specificity	Detected in all			HPA039626	Uncertain
C6orf15	STG	ENSG00000204542	Chromosome 6 open reading frame 15	Q6UXA7	6	31111223-31112559	Predicted secreted proteins	Evidence at protein level	Evidence at transcript level	Evidence at transcript level	Evidence at protein level	Evidence at protein level	Group enriched	Detected in some	5	cervix, uterine: 5.6;lymphoid tissue: 7.3;skin 1: 10.8;tongue: 11.5	Group enriched	Detected in some	11	RH-30: 8.1;U-2 OS: 3.6	Low cancer specificity	Detected in many			Not detected	Not detected			Not detected	Not detected			Not detected	Not detected							Not detected	Not detected			HPA001436	Uncertain
C6orf58	LEG1	ENSG00000184530	Chromosome 6 open reading frame 58	Q6P5S2	6	127519455-127591817	Predicted secreted proteins	Evidence at protein level	Evidence at protein level	Evidence at protein level	Evidence at protein level	Evidence at protein level	Group enriched	Detected in some	48	intestine: 98.4;salivary gland: 189.6;stomach 1: 54.2;tongue: 122.6	Cell line enhanced	Detected in some		RPMI-8226: 6.7;WM-115: 4.8	Group enriched	Detected in some	6	pancreatic cancer: 17.1;stomach cancer: 14.0	Not detected	Not detected			Cell type enhanced	Detected in single		naive B-cell: 1.0	Low lineage specificity	Detected in single			Not detected	Not detected			Low region specificity	Detected in many			HPA036263, HPA041449	Enhanced
C7		ENSG00000112936	Complement C7	P10643	5	40909252-40982939	Cancer-related genes, Disease related genes, Plasma proteins, Predicted secreted proteins	Evidence at protein level	Evidence at transcript level	Evidence at protein level	Evidence at protein level	Evidence at protein level	Tissue enhanced	Detected in many		ovary: 199.9	Group enriched	Detected in some	9	ASC diff: 37.6;HHSteC: 49.7;HSkMC: 68.4;SH-SY5Y: 46.4	Cancer enhanced	Detected in all		pancreatic cancer: 73.8	Low region specificity	Detected in many			Low cell type specificity	Detected in some			Low lineage specificity	Detected in many			Low region specificity	Detected in some			Low region specificity	Detected in some			HPA001465	Approved
C7orf57		ENSG00000164746	Chromosome 7 open reading frame 57	Q8NEG2	7	48035511-48061304	Predicted intracellular proteins	Evidence at protein level	Evidence at protein level	Evidence at transcript level	Evidence at protein level	Evidence at protein level	Tissue enhanced	Detected in some		brain: 20.0;fallopian tube: 20.9;testis: 11.4	Cell line enhanced	Detected in some		hTERT-HME1: 10.1;U-266/70: 5.9;U-698: 3.4	Low cancer specificity	Detected in many			Region enhanced	Detected in many		pons and medulla: 20.0	Cell type enhanced	Detected in single		MAIT T-cell: 2.3	Lineage enhanced	Detected in single		T-cells: 2.3	Low region specificity	Detected in many			Low region specificity	Detected in all			HPA021286	Enhanced
C8A		ENSG00000157131	Complement C8 alpha chain	P07357	1	56854806-56918221	Disease related genes, Plasma proteins, Potential drug targets, Predicted secreted proteins, Transporters	Evidence at protein level	Evidence at transcript level	Evidence at protein level	Evidence at protein level	Evidence at protein level	Tissue enriched	Detected in single	305	liver: 210.3	Cell line enriched	Detected in some	5	Hep G2: 5.4	Cancer enriched	Detected in single	279	liver cancer: 85.3	Not detected	Not detected			Not detected	Not detected			Not detected	Not detected			Low region specificity	Detected in single			Low region specificity	Detected in many
C8B		ENSG00000021852	Complement C8 beta chain	P07358	1	56929210-56966140	Disease related genes, Plasma proteins, Predicted intracellular proteins, Predicted secreted proteins	Evidence at protein level	Evidence at protein level	Evidence at protein level	Evidence at protein level	Evidence at protein level	Tissue enriched	Detected in some	52	liver: 240.9	Cell line enriched	Detected in some	5	Hep G2: 5.7	Cancer enriched	Detected in some	181	liver cancer: 107.0	Not detected	Not detected			Cell type enriched	Detected in single	47	basophil: 4.6	Lineage enriched	Detected in single	47	granulocytes: 4.6	Not detected	Not detected			Low region specificity	Detected in all			HPA023694	Supported
C8G		ENSG00000176919	Complement C8 gamma chain	P07360	9	136945246-136946974	Plasma proteins, Predicted secreted proteins	Evidence at protein level	Evidence at protein level	Evidence at protein level	Evidence at protein level	Evidence at protein level	Tissue enriched	Detected in some	11	liver: 165.8	Cell line enriched	Detected in some	13	HMC-1: 59.5	Cancer enriched	Detected in all	58	liver cancer: 260.0	Not detected	Not detected			Cell type enhanced	Detected in some		gdTCR: 3.4	Group enriched	Detected in many	18	dendritic cells: 1.5;T-cells: 3.4	Low region specificity	Detected in all			Low region specificity	Detected in many			HPA046269	Approved
C9		ENSG00000113600	Complement C9	P02748	5	39284262-39424868	Disease related genes, Plasma proteins, Predicted secreted proteins	Evidence at protein level	Evidence at protein level	Evidence at protein level	Evidence at protein level	Evidence at protein level	Tissue enriched	Detected in single	577	liver: 419.5	Cell line enhanced	Detected in some		HL-60: 2.5;RH-30: 1.6;SiHa: 1.0;U-698: 6.3	Cancer enriched	Detected in single	244	liver cancer: 90.4	Not detected	Not detected			Not detected	Not detected			Not detected	Not detected			Not detected	Not detected			Not detected	Not detected			CAB002151, HPA029577	Uncertain
C9orf47	bA791O21.3, C9orf108, FLJ37523	ENSG00000186354	Chromosome 9 open reading frame 47	Q6ZRZ4	9	88990863-88996140	Predicted secreted proteins	Evidence at transcript level	Evidence at transcript level	Evidence at transcript level	Evidence at transcript level		Low tissue specificity	Detected in many			Cell line enhanced	Detected in some		AF22: 6.6;ASC diff: 3.2;HeLa: 5.6	Not detected	Not detected							Cell type enriched	Detected in single	5	classical monocyte: 2.2	Lineage enriched	Detected in single	6	monocytes: 2.2									CAB009902	Approved
CA10	CA-RPX, CARPX, HUCEP-15	ENSG00000154975	Carbonic anhydrase 10	Q9NS85	17	51630313-52160017	Predicted intracellular proteins, Predicted secreted proteins	Evidence at protein level	Evidence at protein level	Evidence at transcript level	Evidence at protein level	Evidence at protein level	Tissue enhanced	Detected in some		brain: 59.5;cervix, uterine: 23.4	Cell line enhanced	Detected in some		RPTEC TERT1: 2.1;RT4: 3.7;SCLC-21H: 11.4	Cancer enhanced	Detected in some		glioma: 4.1	Low region specificity	Detected in all			Not detected	Not detected			Not detected	Not detected			Low region specificity	Detected in all			Low region specificity	Detected in all			HPA054825, HPA057837	Supported		Approved	Vesicles
CA11	CARP2, CARPX1	ENSG00000063180	Carbonic anhydrase 11	O75493	19	48637942-48646312	Predicted intracellular proteins, Predicted secreted proteins	Evidence at protein level	Evidence at transcript level	Evidence at protein level	Evidence at protein level	Evidence at protein level	Tissue enhanced	Detected in many		brain: 87.7	Cell line enhanced	Detected in many		AN3-CA: 24.6;SCLC-21H: 17.6;U-266/84: 17.9	Low cancer specificity	Detected in all			Low region specificity	Detected in all			Low cell type specificity	Detected in many			Low lineage specificity	Detected in many			Low region specificity	Detected in all			Low region specificity	Detected in all			HPA041778			Approved	Vesicles,Microtubules
CA6		ENSG00000131686	Carbonic anhydrase 6	P23280	1	8945867-8975092	Enzymes, Predicted secreted proteins	Evidence at protein level	Evidence at protein level	Evidence at protein level	Evidence at protein level	Evidence at protein level	Tissue enriched	Detected in some	50	salivary gland: 1237.9	Cell line enhanced	Detected in many		Daudi: 5.3;U-2197: 4.6	Low cancer specificity	Detected in some			Not detected	Not detected			Cell type enhanced	Detected in some		naive CD8 T-cell: 15.4	Lineage enriched	Detected in many	10	T-cells: 15.4					Low region specificity	Detected in all			HPA028550, HPA028692	Enhanced
CA9	CAIX, MN	ENSG00000107159	Carbonic anhydrase 9	Q16790	9	35673856-35681159	Enzymes, Predicted intracellular proteins, Predicted membrane proteins	Evidence at protein level	Evidence at protein level	Evidence at protein level	Evidence at protein level	Evidence at protein level	Group enriched	Detected in some	8	gallbladder: 70.4;pancreas: 47.4;stomach 1: 70.8	Cell line enhanced	Detected in some		A-431: 39.6;HDLM-2: 20.7;U-87 MG: 83.1	Low cancer specificity	Detected in many			Region enriched	Detected in single	10	cerebellum: 7.3	Cell type enhanced	Detected in single		plasmacytoid DC: 1.1	Low lineage specificity	Detected in single			Region enriched	Detected in some	4	cerebellum: 13.8	Low region specificity	Detected in all			CAB005100, CAB017107, HPA055207	Enhanced		Enhanced	Plasma membrane,Cytosol
CABLES1	FLJ35924, HsT2563	ENSG00000134508	Cdk5 and Abl enzyme substrate 1	Q8TDN4	18	23134564-23260467	Plasma proteins, Predicted intracellular proteins	Evidence at protein level	Evidence at protein level	Evidence at protein level	Evidence at protein level	Evidence at protein level	Tissue enhanced	Detected in many		breast: 40.6	Cell line enhanced	Detected in many		SK-MEL-30: 42.2;U-266/70: 61.0	Cancer enriched	Detected in all	5	melanoma: 38.7	Low region specificity	Detected in all			Cell type enriched	Detected in single	8	NK-cell: 4.2	Lineage enriched	Detected in single	8	NK-cells: 4.2	Low region specificity	Detected in all			Low region specificity	Detected in all			HPA073649			Supported	Nucleoplasm,Nuclear bodies
CABP1		ENSG00000157782	Calcium binding protein 1	Q9NZU7	12	120640552-120667324	Predicted intracellular proteins	Evidence at protein level	Evidence at transcript level	Evidence at protein level	Evidence at protein level	Evidence at protein level	Tissue enriched	Detected in many	10	brain: 90.6	Cell line enhanced	Detected in some		AF22: 3.9;NTERA-2: 9.1;RPTEC TERT1: 3.6;RT4: 5.2;SCLC-21H: 4.3;U-87 MG: 11.7	Cancer enhanced	Detected in some		renal cancer: 2.2	Region enhanced	Detected in many		cerebral cortex: 90.6	Cell type enhanced	Detected in single		myeloid DC: 3.1	Lineage enriched	Detected in single	6	dendritic cells: 3.1	Low region specificity	Detected in all			Region enhanced	Detected in many		cerebral cortex: 177.9	HPA051438	Uncertain
CACNA2D1	CACNA2, CACNL2A, LINC01112, lncRNA-N3, MHS3	ENSG00000153956	Calcium voltage-gated channel auxiliary subunit alpha2delta 1	P54289	7	81946444-82443798	FDA approved drug targets, Plasma proteins, Predicted intracellular proteins, Predicted membrane proteins, Transporters	Evidence at protein level	Evidence at protein level	Evidence at protein level	Evidence at protein level	Evidence at protein level	Tissue enhanced	Detected in many		skeletal muscle: 59.0	Cell line enhanced	Detected in many		hTEC/SVTERT24-B: 18.1;HUVEC TERT2: 24.7;SH-SY5Y: 28.7;TIME: 17.7	Low cancer specificity	Detected in many			Low region specificity	Detected in all			Not detected	Not detected			Not detected	Not detected			Low region specificity	Detected in all			Low region specificity	Detected in all			HPA008213, HPA008621	Enhanced
CACNA2D4		ENSG00000151062	Calcium voltage-gated channel auxiliary subunit alpha2delta 4	Q7Z3S7	12	1791957-1918836	Disease related genes, Predicted intracellular proteins, Predicted membrane proteins	Evidence at protein level	Evidence at transcript level	Evidence at protein level	Evidence at protein level	Evidence at protein level	Tissue enriched	Detected in many	7	retina: 47.0	Cell line enhanced	Detected in some		Hep G2: 5.3;HL-60: 3.1;HMC-1: 16.6;NB-4: 7.4	Low cancer specificity	Detected in many			Low region specificity	Detected in some			Low cell type specificity	Detected in many			Group enriched	Detected in many	9	dendritic cells: 4.5;monocytes: 6.6;T-cells: 6.7	Not detected	Not detected			Not detected	Not detected			HPA031952	Uncertain
CADM3	BIgR, FLJ10698, IGSF4B, Necl-1, NECL1, SynCAM3, TSLL1	ENSG00000162706	Cell adhesion molecule 3	Q8N126	1	159171609-159203313	Predicted intracellular proteins, Predicted membrane proteins	Evidence at protein level	Evidence at protein level	Evidence at protein level	Evidence at protein level	Evidence at protein level	Tissue enhanced	Detected in many		brain: 96.5;placenta: 43.1	Cell line enhanced	Detected in some		HHSteC: 19.3;HSkMC: 64.8;hTERT-HME1: 34.7;WM-115: 17.2	Cancer enhanced	Detected in many		glioma: 27.4	Low region specificity	Detected in all			Not detected	Not detected			Not detected	Not detected			Low region specificity	Detected in all			Low region specificity	Detected in all			HPA002981, CAB025746	Enhanced		Approved	Cytosol
CALCA	CALC1	ENSG00000110680	Calcitonin related polypeptide alpha	P01258, P06881	11	14966668-14972354	Cancer-related genes, Plasma proteins, Predicted secreted proteins, Transporters	Evidence at protein level	Evidence at transcript level	Evidence at protein level	Evidence at protein level	Evidence at protein level	Group enriched	Detected in some	4	parathyroid gland: 122.2;thyroid gland: 55.3	Cell line enhanced	Detected in some		EFO-21: 2.8;hTERT-HME1: 1.7;Karpas-707: 1.8;SCLC-21H: 3.4	Cancer enriched	Detected in many	7	lung cancer: 64.7	Region enriched	Detected in single	48	pons and medulla: 19.8	Not detected	Not detected			Not detected	Not detected			Region enriched	Detected in many	5	pons and medulla: 60.6					HPA059886		Supported
CALCB	CALC2, CGRP-II, FLJ30166	ENSG00000175868	Calcitonin related polypeptide beta	P10092	11	14904997-15082342	Plasma proteins, Predicted secreted proteins	Evidence at protein level	Evidence at transcript level	Evidence at protein level	Evidence at protein level	Evidence at protein level	Group enriched	Detected in many	6	brain: 14.3;pancreas: 7.9;thyroid gland: 26.0	Cell line enhanced	Detected in some		HEK 293: 6.2;Karpas-707: 11.0;SH-SY5Y: 3.8;U-266/70: 16.6	Cancer enhanced	Detected in some		endometrial cancer: 2.4	Group enriched	Detected in many	8	hypothalamus: 13.5;pons and medulla: 14.3	Low cell type specificity	Detected in some			Low lineage specificity	Detected in many			Region enriched	Detected in single	7	pons and medulla: 10.1					HPA059886		Supported
CALCR	CTR	ENSG00000004948	Calcitonin receptor		7	93424487-93574730	Predicted intracellular proteins, Predicted membrane proteins	Evidence at protein level	Evidence at protein level				Tissue enhanced	Detected in some		brain: 10.8;kidney: 7.5	Group enriched	Detected in some	6	MCF7: 2.6;RPTEC TERT1: 4.5;T-47d: 8.6	Cancer enriched	Detected in single	5	renal cancer: 1.1	Region enhanced	Detected in many		hypothalamus: 10.8	Cell type enhanced	Detected in single		classical monocyte: 1.1	Lineage enhanced	Detected in single		monocytes: 1.1	Group enriched	Detected in some	5	basal ganglia: 6.7;hypothalamus: 28.7	Low region specificity	Detected in all			HPA028962, HPA061428	Enhanced	Supported
CALCRL	CGRPR, CRLR	ENSG00000064989	Calcitonin receptor like receptor	Q16602	2	187343129-187448460	G-protein coupled receptors, Plasma proteins, Predicted intracellular proteins, Predicted membrane proteins, Transporters	Evidence at protein level	Evidence at protein level	Evidence at protein level	Evidence at protein level	Evidence at protein level	Tissue enhanced	Detected in many		lung: 91.0	Cell line enriched	Detected in some	4	HUVEC TERT2: 61.0	Low cancer specificity	Detected in all			Low region specificity	Detected in all			Group enriched	Detected in many	5	classical monocyte: 3.3;myeloid DC: 11.2;plasmacytoid DC: 3.3	Group enriched	Detected in many	6	dendritic cells: 11.2;monocytes: 3.3	Low region specificity	Detected in all			Low region specificity	Detected in all			HPA008070, HPA046515	Uncertain		Supported	Plasma membrane
CALHM4	C6orf78, FAM26D, FLJ32239	ENSG00000164451	Calcium homeostasis modulator family member 4	Q5JW98	6	116529013-116558868	Predicted intracellular proteins, Predicted membrane proteins, Transporters	Evidence at protein level	Evidence at transcript level	Evidence at transcript level	Evidence at protein level	Evidence at protein level	Group enriched	Detected in some	14	placenta: 29.7;skin 1: 9.1	Cell line enhanced	Detected in some		BEWO: 1.5;CACO-2: 3.9;HBF TERT88: 1.3;HUVEC TERT2: 1.4;LHCN-M2: 1.1	Not detected	Not detected			Region enriched	Detected in single	5	pons and medulla: 1.4	Not detected	Not detected			Not detected	Not detected
CALR	cC1qR, CRT, FLJ26680, RO, SSA	ENSG00000179218	Calreticulin	P27797	19	12938578-12944489	Cancer-related genes, Plasma proteins, Predicted intracellular proteins	Evidence at protein level	Evidence at protein level	Evidence at protein level	Evidence at protein level	Evidence at protein level	Low tissue specificity	Detected in all			Low cell line specificity	Detected in all			Low cancer specificity	Detected in all			Low region specificity	Detected in all			Low cell type specificity	Detected in all			Low lineage specificity	Detected in all			Low region specificity	Detected in all			Low region specificity	Detected in all			CAB001513, HPA002242, CAB019952, CAB079775	Enhanced		Supported	Endoplasmic reticulum
CALR3	CRT2, CT93, FLJ25355, MGC26577	ENSG00000269058	Calreticulin 3	Q96L12	19	16479057-16496192	Disease related genes, Plasma proteins, Predicted intracellular proteins	Evidence at protein level	Evidence at protein level	Evidence at protein level	Evidence at protein level	Evidence at protein level	Tissue enriched	Detected in some	19	testis: 43.6	Cell line enhanced	Detected in some		hTCEpi: 3.8	Not detected	Not detected			Not detected	Not detected			Cell type enhanced	Detected in some		neutrophil: 2.2	Low lineage specificity	Detected in many			Low region specificity	Detected in many			Low region specificity	Detected in all			CAB025749, HPA043355, HPA048460	Enhanced
CALU		ENSG00000128595	Calumenin	O43852	7	128739292-128771807	Plasma proteins, Predicted intracellular proteins	Evidence at protein level	Evidence at protein level	Evidence at protein level	Evidence at protein level	Evidence at protein level	Low tissue specificity	Detected in all			Cell line enhanced	Detected in all		fHDF/TERT166: 154.3	Low cancer specificity	Detected in all			Low region specificity	Detected in all			Low cell type specificity	Detected in all			Low lineage specificity	Detected in all			Low region specificity	Detected in all			Low region specificity	Detected in all			HPA006018	Supported		Supported	Endoplasmic reticulum
CAMK2D	CAMKD	ENSG00000145349	Calcium/calmodulin dependent protein kinase II delta	Q13557	4	113451032-113761927	Enzymes, Plasma proteins, Predicted intracellular proteins, Predicted membrane proteins	Evidence at protein level	Evidence at protein level	Evidence at protein level	Evidence at protein level	Evidence at protein level	Low tissue specificity	Detected in all			Cell line enhanced	Detected in many		ASC TERT1: 66.2	Low cancer specificity	Detected in all			Low region specificity	Detected in all			Low cell type specificity	Detected in many			Low lineage specificity	Detected in many			Low region specificity	Detected in all			Low region specificity	Detected in all			HPA026281, HPA051783, HPA051785, HPA053973	Approved		Approved	Plasma membrane,Cell Junctions,Cytosol
CAMP	CAP18, FALL-39, FALL39, LL37	ENSG00000164047	Cathelicidin antimicrobial peptide		3	48223347-48225491	Predicted secreted proteins	Evidence at protein level	Evidence at protein level				Tissue enhanced	Detected in some		blood: 63.7;bone marrow: 201.8;epididymis: 275.0	Cell line enhanced	Detected in some		Daudi: 13.3;hTCEpi: 9.3;U-698: 38.5	Cancer enhanced	Detected in many		testis cancer: 10.1	Not detected	Not detected			Cell type enriched	Detected in many	4	neutrophil: 63.7	Lineage enriched	Detected in many	12	granulocytes: 63.7	Low region specificity	Detected in single							CAB015949, CAB016522, HPA029874	Enhanced
CANX	CNX, IP90, P90	ENSG00000127022	Calnexin	P27824	5	179678628-179730925	Cancer-related genes, Plasma proteins, Predicted intracellular proteins, Predicted membrane proteins	Evidence at protein level	Evidence at protein level	Evidence at protein level	Evidence at protein level	Evidence at protein level	Low tissue specificity	Detected in all			Cell line enhanced	Detected in many		SK-MEL-30: 107.2	Low cancer specificity	Detected in all			Low region specificity	Detected in all			Low cell type specificity	Detected in all			Low lineage specificity	Detected in all			Low region specificity	Detected in all			Low region specificity	Detected in all			CAB004738, HPA009433, HPA009696	Enhanced		Enhanced	Endoplasmic reticulum
CARM1	PRMT4	ENSG00000142453	Coactivator associated arginine methyltransferase 1	Q86X55	19	10871513-10923070	Cancer-related genes, Enzymes, Predicted intracellular proteins	Evidence at protein level	Evidence at protein level	Evidence at protein level	Evidence at protein level	Evidence at protein level	Tissue enhanced	Detected in all		skeletal muscle: 64.3	Low cell line specificity	Detected in all			Low cancer specificity	Detected in all			Low region specificity	Detected in all			Low cell type specificity	Detected in many			Low lineage specificity	Detected in many			Low region specificity	Detected in all			Low region specificity	Detected in all			CAB032961, HPA043561, HPA048073	Supported		Enhanced	Nucleoplasm
CARNS1	ATPGD1, KIAA1394	ENSG00000172508	Carnosine synthase 1	A5YM72	11	67414968-67425607	Enzymes, Predicted intracellular proteins	Evidence at protein level	Evidence at protein level	Evidence at protein level	Evidence at protein level	Evidence at protein level	Group enriched	Detected in many	14	brain: 88.7;skeletal muscle: 64.8	Cell line enriched	Detected in some	12	RPMI-8226: 12.8	Group enriched	Detected in many	5	glioma: 4.1;thyroid cancer: 10.3	Low region specificity	Detected in all			Low cell type specificity	Detected in many			Group enriched	Detected in many	20	B-cells: 1.9;NK-cells: 1.3;T-cells: 3.2	Low region specificity	Detected in many			Not detected	Not detected			HPA038569	Enhanced
CARTPT	CART	ENSG00000164326	CART prepropeptide	Q16568	5	71719163-71721048	FDA approved drug targets, Predicted secreted proteins	Evidence at protein level	Evidence at protein level	Evidence at protein level	Evidence at protein level	Evidence at protein level	Group enriched	Detected in many	10	adrenal gland: 67.5;brain: 101.4	Group enriched	Detected in some	7	NB-4: 1.0;SH-SY5Y: 3.4	Cancer enriched	Detected in many	9	breast cancer: 117.7	Low region specificity	Detected in many			Not detected	Not detected			Not detected	Not detected			Low region specificity	Detected in many			Region enhanced	Detected in many		hippocampal formation: 179.9	CAB025515, HPA046278, CAB079776	Enhanced	Supported
CASQ1	CASQ, PDIB1	ENSG00000143318	Calsequestrin 1	P31415	1	160190556-160201886	Disease related genes, Potential drug targets, Predicted intracellular proteins, Transporters	Evidence at protein level	Evidence at protein level	Evidence at protein level	Evidence at protein level	Evidence at protein level	Group enriched	Detected in some	17	skeletal muscle: 320.9;tongue: 83.5	Group enriched	Detected in some	9	BEWO: 10.4;HDLM-2: 19.8;RT4: 35.3	Low cancer specificity	Detected in many			Region enhanced	Detected in single		cerebral cortex: 2.0	Not detected	Not detected			Not detected	Not detected			Not detected	Not detected			Low region specificity	Detected in many			HPA007845, CAB015170, HPA026823	Enhanced		Uncertain	Nucleoplasm,Mitochondria
CASQ2	PDIB2	ENSG00000118729	Calsequestrin 2	O14958	1	115700007-115768781	Disease related genes, Predicted intracellular proteins	Evidence at protein level	Evidence at protein level	Evidence at protein level	Evidence at protein level	Evidence at protein level	Tissue enhanced	Detected in many		heart muscle: 172.4;skeletal muscle: 46.5;smooth muscle: 45.9	Cell line enriched	Detected in single	20	HSkMC: 17.3	Low cancer specificity	Detected in many			Low region specificity	Detected in single			Cell type enhanced	Detected in single		neutrophil: 1.7	Lineage enriched	Detected in single	12	granulocytes: 1.7	Region enriched	Detected in many	5	cerebellum: 48.4	Low region specificity	Detected in many			HPA027285, HPA055298	Enhanced
CATSPERG	C19orf15, DKFZp434A1022, FLJ46353	ENSG00000099338	Cation channel sperm associated auxiliary subunit gamma	Q6ZRH7	19	38335775-38370943	Predicted intracellular proteins, Predicted membrane proteins, Predicted secreted proteins, Transporters	Evidence at protein level	Evidence at transcript level	Evidence at transcript level	Evidence at protein level	Evidence at protein level	Tissue enriched	Detected in many	5	testis: 35.7	Cell line enhanced	Detected in some		BEWO: 4.1;HMC-1: 5.2;MCF7: 4.2	Low cancer specificity	Detected in many			Low region specificity	Detected in all			Cell type enhanced	Detected in some		neutrophil: 4.8	Group enriched	Detected in many	5	granulocytes: 4.8;monocytes: 1.8					Low region specificity	Detected in all			HPA052777			Approved	Nucleoplasm,Nucleoli,Cytosol
CBLN1		ENSG00000102924	Cerebellin 1 precursor	P23435	16	49277917-49281831	Predicted secreted proteins	Evidence at protein level	Evidence at transcript level	Evidence at protein level	Evidence at protein level	Evidence at protein level	Tissue enriched	Detected in many	7	brain: 106.6	Group enriched	Detected in some	28	NTERA-2: 16.3;SCLC-21H: 51.9	Cancer enhanced	Detected in many		thyroid cancer: 8.5	Region enriched	Detected in many	12	cerebellum: 106.6	Not detected	Not detected			Not detected	Not detected			Region enriched	Detected in many	9	cerebellum: 688.3	Region enriched	Detected in many	15	cerebellum: 300.1
CBLN2		ENSG00000141668	Cerebellin 2 precursor	Q8IUK8	18	72536680-72638521	Predicted intracellular proteins, Predicted secreted proteins	Evidence at protein level	Evidence at transcript level	Evidence at transcript level	Evidence at protein level	Evidence at protein level	Tissue enriched	Detected in some	4	brain: 33.8	Cell line enriched	Detected in some	9	SH-SY5Y: 34.7	Cancer enriched	Detected in single	7	breast cancer: 3.1	Low region specificity	Detected in many			Cell type enriched	Detected in single	13	naive B-cell: 1.3	Lineage enriched	Detected in single	13	B-cells: 1.3	Low region specificity	Detected in many			Low region specificity	Detected in many
CBLN3		ENSG00000139899	Cerebellin 3 precursor	Q6UW01	14	24426532-24430954	Predicted intracellular proteins, Predicted secreted proteins	Evidence at protein level	Evidence at protein level	Evidence at protein level	Evidence at protein level	Evidence at protein level	Tissue enriched	Detected in many	13	brain: 105.2	Cell line enhanced	Detected in many		ASC TERT1: 10.8;HDLM-2: 12.5;HSkMC: 18.6;Karpas-707: 14.0;U-266/70: 9.8	Low cancer specificity	Detected in all			Region enriched	Detected in all	23	cerebellum: 105.2	Cell type enhanced	Detected in some		memory B-cell: 1.5;naive B-cell: 2.3	Low lineage specificity	Detected in single			Region enriched	Detected in some	25	cerebellum: 481.8	Region enriched	Detected in some	48	cerebellum: 583.0	HPA041266	Enhanced	Supported	Approved	Nucleoplasm
CBLN4	CBLNL1, dJ885A10.1	ENSG00000054803	Cerebellin 4 precursor	Q9NTU7	20	55997440-56005472	Plasma proteins, Predicted secreted proteins	Evidence at protein level	Evidence at transcript level	Evidence at protein level	Evidence at protein level	Evidence at protein level	Tissue enhanced	Detected in many		adrenal gland: 23.5;brain: 16.8;epididymis: 11.8	Cell line enriched	Detected in single	49	SH-SY5Y: 14.6	Low cancer specificity	Detected in some			Low region specificity	Detected in many			Not detected	Not detected			Not detected	Not detected			Low region specificity	Detected in many			Low region specificity	Detected in many			HPA074497		Supported
CCBE1	FLJ30681, KIAA1983	ENSG00000183287	Collagen and calcium binding EGF domains 1	Q6UXH8	18	59430940-59697380	Disease related genes, Plasma proteins, Predicted intracellular proteins, Predicted secreted proteins	Evidence at protein level	Evidence at protein level	Evidence at protein level	Evidence at protein level	Evidence at protein level	Tissue enhanced	Detected in many		ovary: 28.0	Cell line enhanced	Detected in some		BJ: 26.2;BJ hTERT+: 26.9;BJ hTERT+ SV40 Large T+ RasG12V: 25.2;HBF TERT88: 30.2;hTERT-HME1: 40.9;LHCN-M2: 45.9;TIME: 24.7	Low cancer specificity	Detected in some			Region enriched	Detected in many	4	hippocampal formation: 10.0	Group enriched	Detected in some	7	basophil: 9.6;neutrophil: 2.7	Lineage enriched	Detected in single	11	granulocytes: 9.6	Not detected	Not detected			Low region specificity	Detected in many			HPA041361, HPA041374	Uncertain		Supported	Plasma membrane,Cytosol
CCDC112	MGC39633	ENSG00000164221	Coiled-coil domain containing 112	Q8NEF3	5	115267188-115296831	Predicted intracellular proteins, Predicted secreted proteins	Evidence at protein level	Evidence at protein level	Evidence at protein level	Evidence at protein level	Evidence at protein level	Tissue enhanced	Detected in all		testis: 40.4	Cell line enhanced	Detected in all		RPMI-8226: 49.2	Low cancer specificity	Detected in all			Low region specificity	Detected in all			Low cell type specificity	Detected in many			Low lineage specificity	Detected in all			Low region specificity	Detected in all							HPA045120, HPA050621	Uncertain		Supported	Nucleoplasm,Plasma membrane,Cytosol
CCDC129	FLJ38344	ENSG00000180347	Coiled-coil domain containing 129	Q6ZRS4	7	31514071-31658720	Predicted intracellular proteins	Evidence at transcript level	Evidence at transcript level	Evidence at transcript level	Evidence at transcript level		Tissue enhanced	Detected in some		brain: 17.2;salivary gland: 10.9	Cell line enhanced	Detected in some		AF22: 1.5;CACO-2: 1.3;RH-30: 2.1;T-47d: 2.6;U-2 OS: 5.4	Not detected	Not detected			Group enriched	Detected in many	5	cerebellum: 7.9;midbrain: 5.0;pons and medulla: 17.2	Low cell type specificity	Detected in some			Low lineage specificity	Detected in many			Low region specificity	Detected in some			Low region specificity	Detected in many			HPA024103	Uncertain		Uncertain	Nucleoplasm
CCDC134	FLJ22349	ENSG00000100147	Coiled-coil domain containing 134	Q9H6E4	22	41800679-41826299	Predicted secreted proteins	Evidence at protein level	Evidence at transcript level	Evidence at protein level	Evidence at protein level	Evidence at protein level	Low tissue specificity	Detected in all			Low cell line specificity	Detected in many			Low cancer specificity	Detected in all			Low region specificity	Detected in all			Low cell type specificity	Detected in many			Low lineage specificity	Detected in all			Low region specificity	Detected in all			Low region specificity	Detected in all			HPA003936	Approved
CCDC149	DKFZp761B107	ENSG00000181982	Coiled-coil domain containing 149	Q6ZUS6	4	24806117-24980204	Predicted intracellular proteins	Evidence at protein level	Evidence at protein level	Evidence at transcript level	Evidence at protein level	Evidence at protein level	Low tissue specificity	Detected in all			Cell line enhanced	Detected in many		U-87 MG: 21.6	Low cancer specificity	Detected in all			Low region specificity	Detected in all			Cell type enhanced	Detected in some		classical monocyte: 4.5	Lineage enriched	Detected in single	6	monocytes: 4.5	Low region specificity	Detected in all			Low region specificity	Detected in all			HPA044158, HPA047913	Uncertain		Approved	Nucleoli
CCDC194		ENSG00000269720	Coiled-coil domain containing 194	A0A1B0GVG4	19	17390509-17394158	Predicted intracellular proteins	Evidence at transcript level	Evidence at transcript level	No human protein/transcript evidence	No human protein/transcript evidence		Tissue enhanced	Detected in some		ovary: 2.3;placenta: 1.7	Cell line enhanced	Detected in some		HMC-1: 1.4;PC-3: 2.2;U-266/70: 2.2;U-266/84: 1.6	Low cancer specificity	Detected in single							Not detected	Not detected			Not detected	Not detected			Not detected	Not detected
CCDC3	DKFZp761F241	ENSG00000151468	Coiled-coil domain containing 3	Q9BQI4	10	12896625-13099652	Predicted intracellular proteins, Predicted secreted proteins	Evidence at protein level	Evidence at transcript level	Evidence at transcript level	Evidence at protein level	Evidence at protein level	Tissue enhanced	Detected in many		gallbladder: 89.3	Cell line enhanced	Detected in some		AN3-CA: 6.7;HAP1: 13.7;HDLM-2: 22.5;U-2 OS: 14.9	Low cancer specificity	Detected in all			Low region specificity	Detected in all			Not detected	Not detected			Not detected	Not detected			Low region specificity	Detected in all			Low region specificity	Detected in many			HPA062425			Approved	Nucleoplasm,Cytosol
CCDC80	DRO1, SSG1, URB	ENSG00000091986	Coiled-coil domain containing 80	Q76M96	3	112596794-112649530	Predicted intracellular proteins, Predicted secreted proteins	Evidence at protein level	Evidence at transcript level	Evidence at protein level	Evidence at protein level	Evidence at protein level	Tissue enhanced	Detected in many		cervix, uterine: 130.0;endometrium 1: 143.8	Cell line enhanced	Detected in many		ASC diff: 64.4;ASC TERT1: 51.2;BJ: 42.5;fHDF/TERT166: 150.4;HSkMC: 50.5;LHCN-M2: 42.1;U-138 MG: 42.2	Low cancer specificity	Detected in all			Low region specificity	Detected in all			Low cell type specificity	Detected in many			Low lineage specificity	Detected in all			Low region specificity	Detected in all			Low region specificity	Detected in many			HPA002266	Approved
CCDC85A	KIAA1912	ENSG00000055813	Coiled-coil domain containing 85A	Q96PX6	2	56184123-56386173	Predicted intracellular proteins	Evidence at protein level	Evidence at transcript level	Evidence at transcript level	Evidence at protein level	Evidence at protein level	Tissue enhanced	Detected in many		brain: 18.8	Cell line enhanced	Detected in some		Daudi: 22.2;fHDF/TERT166: 36.4;U-266/70: 16.1	Low cancer specificity	Detected in some			Low region specificity	Detected in all			Cell type enhanced	Detected in single		memory B-cell: 2.3	Lineage enriched	Detected in single	23	B-cells: 2.3	Low region specificity	Detected in all			Low region specificity	Detected in all			HPA043106, HPA057020	Uncertain
CCDC88B	BRLZ, CCDC88, FLJ00354, FLJ37970, GIPIE, HkRP3	ENSG00000168071	Coiled-coil domain containing 88B	A6NC98	11	64340223-64357534	Predicted intracellular proteins	Evidence at protein level	Evidence at transcript level	Evidence at protein level	Evidence at protein level	Evidence at protein level	Tissue enhanced	Detected in many		bone marrow: 32.5;brain: 23.7;lymphoid tissue: 29.5	Cell line enhanced	Detected in some		HMC-1: 39.8;Karpas-707: 10.4;THP-1: 15.8;U-937: 11.5	Low cancer specificity	Detected in all			Low region specificity	Detected in all			Low cell type specificity	Detected in many			Low lineage specificity	Detected in all			Not detected	Not detected							HPA026652	Approved		Approved	Nucleoplasm,Centrosome,Cytosol
CCER2		ENSG00000262484	Coiled-coil glutamate rich protein 2	I3L3R5	19	38908980-38912158	Predicted intracellular proteins, Predicted secreted proteins	Evidence at protein level	Evidence at transcript level	Evidence at transcript level	Evidence at protein level	Evidence at protein level	Tissue enhanced	Detected in many		brain: 9.5;skin 1: 9.9	Cell line enhanced	Detected in some		A549: 4.0;THP-1: 4.0	Low cancer specificity	Detected in many			Low region specificity	Detected in many			Not detected	Not detected			Not detected	Not detected			Low region specificity	Detected in many							HPA069716	Uncertain
CCK		ENSG00000187094	Cholecystokinin	P06307	3	42257825-42266207	Plasma proteins, Predicted secreted proteins	Evidence at protein level	Evidence at protein level	Evidence at protein level	Evidence at protein level	Evidence at protein level	Group enriched	Detected in many	6	brain: 95.1;intestine: 71.6	Group enriched	Detected in some	7	CAPAN-2: 8.7;RPTEC TERT1: 22.7	Group enriched	Detected in many	5	glioma: 4.0;pancreatic cancer: 1.8;prostate cancer: 3.5;stomach cancer: 1.0	Group enriched	Detected in many	5	amygdala: 59.0;basal ganglia: 29.8;cerebral cortex: 95.1;hippocampal formation: 35.8;olfactory region: 26.9	Not detected	Not detected			Not detected	Not detected			Low region specificity	Detected in all			Region enhanced	Detected in all		cerebral cortex: 565.3	HPA045039, HPA069515	Enhanced	Supported
CCL1	I-309, P500, SCYA1, SISe, TCA3	ENSG00000108702	C-C motif chemokine ligand 1	P22362	17	34360328-34363231	Predicted secreted proteins	Evidence at protein level	Evidence at transcript level	Evidence at protein level	Evidence at protein level	Evidence at protein level	Tissue enhanced	Detected in some		intestine: 7.7;lymphoid tissue: 6.7;tongue: 3.2	Cell line enriched	Detected in some	41	HMC-1: 125.6	Not detected	Not detected			Region enhanced	Detected in single		basal ganglia: 2.5	Group enriched	Detected in some	4	classical monocyte: 2.0;intermediate monocyte: 1.2	Lineage enriched	Detected in single	20	monocytes: 2.0					Region enriched	Detected in some	4	hippocampal formation: 2.2	HPA049861	Uncertain
CCL11	eotaxin, MGC22554, SCYA11	ENSG00000172156	C-C motif chemokine ligand 11	P51671	17	34285668-34288334	Cancer-related genes, Predicted secreted proteins	Evidence at protein level	Evidence at transcript level	Evidence at protein level	Evidence at protein level		Tissue enhanced	Detected in many		heart muscle: 31.0;intestine: 29.6;lymphoid tissue: 29.2	Cell line enriched	Detected in single	21	BJ hTERT+: 13.9	Low cancer specificity	Detected in many			Not detected	Not detected			Not detected	Not detected			Not detected	Not detected			Not detected	Not detected
CCL13	CKb10, MCP-4, MGC17134, NCC-1, SCYA13, SCYL1	ENSG00000181374	C-C motif chemokine ligand 13	Q99616	17	34356452-34358610	Cancer-related genes, Predicted intracellular proteins, Predicted secreted proteins	Evidence at protein level	Evidence at transcript level	Evidence at protein level	Evidence at protein level		Low tissue specificity	Detected in many			Cell line enhanced	Detected in some		ASC diff: 4.6;BJ hTERT+: 4.2;BJ hTERT+ SV40 Large T+ RasG12V: 2.8;HMC-1: 3.5;HSkMC: 4.3	Low cancer specificity	Detected in many			Not detected	Not detected			Cell type enriched	Detected in single	14	classical monocyte: 1.3	Lineage enriched	Detected in single	14	monocytes: 1.3
CCL14	CKb1, HCC-1, HCC-3, MCIF, NCC-2, SCYA14, SCYL2	ENSG00000276409	C-C motif chemokine ligand 14	Q16627	17	35983291-35987004	Cancer-related genes, Plasma proteins, Predicted secreted proteins	Evidence at protein level	Evidence at transcript level	Evidence at protein level	Evidence at protein level	Evidence at protein level	Tissue enhanced	Detected in many		breast: 80.7;lymphoid tissue: 98.4	Cell line enriched	Detected in single	52	HUVEC TERT2: 35.0	Low cancer specificity	Detected in some							Not detected	Not detected			Not detected	Not detected											CAB004423, HPA030268	Uncertain
CCL15	HCC-2, HMRP-2B, Lkn-1, MIP-1d, MIP-5, NCC-3, SCYA15, SCYL3	ENSG00000275718	C-C motif chemokine ligand 15	Q16663	17	35996440-36002038	Plasma proteins, Predicted intracellular proteins, Predicted secreted proteins	Evidence at protein level	Evidence at transcript level	Evidence at protein level	Evidence at protein level	Evidence at protein level	Tissue enhanced	Detected in some		intestine: 36.4;liver: 17.9	Cell line enriched	Detected in some	14	Hep G2: 26.6	Cancer enhanced	Detected in many		liver cancer: 11.8					Low cell type specificity	Detected in some			Low lineage specificity	Detected in many											HPA058608			Approved	Golgi apparatus,Vesicles
CCL16	CKb12, HCC-4, LCC-1, LEC, LMC, Mtn-1, NCC-4, SCYA16, SCYL4	ENSG00000275152	C-C motif chemokine ligand 16	O15467	17	35976493-35981496	Cancer-related genes, Plasma proteins, Predicted secreted proteins	Evidence at protein level	Evidence at transcript level	Evidence at protein level	Evidence at protein level	Evidence at protein level	Tissue enriched	Detected in single	127	liver: 79.1	Cell line enriched	Detected in single	23	Hep G2: 14.6	Cancer enriched	Detected in single	154	liver cancer: 49.0					Not detected	Not detected			Not detected	Not detected							Low region specificity	Detected in all
CCL17	ABCD-2, SCYA17, TARC	ENSG00000102970	C-C motif chemokine ligand 17	Q92583	16	57404767-57416062	Predicted secreted proteins	Evidence at protein level	Evidence at transcript level	Evidence at protein level	Evidence at protein level	Evidence at protein level	Tissue enhanced	Detected in many		lymphoid tissue: 39.0	Cell line enriched	Detected in single	613	HDLM-2: 226.2	Low cancer specificity	Detected in many			Not detected	Not detected			Cell type enhanced	Detected in some		memory B-cell: 1.8;myeloid DC: 1.0	Low lineage specificity	Detected in many			Low region specificity	Detected in single			Low region specificity	Detected in many			CAB002583	Uncertain
CCL18	AMAC-1, CKb7, DC-CK1, DCCK1, MIP-4, PARC, SCYA18	ENSG00000275385	C-C motif chemokine ligand 18	P55774	17	36064280-36072032	Cancer-related genes, Plasma proteins, Predicted secreted proteins	Evidence at protein level	Evidence at transcript level	Evidence at protein level	Evidence at protein level	Evidence at protein level	Tissue enhanced	Detected in many		heart muscle: 41.4;lung: 77.9;lymphoid tissue: 61.9	Cell line enhanced	Detected in single		SK-MEL-30: 1.5	Low cancer specificity	Detected in all							Not detected	Not detected			Not detected	Not detected
CCL19	CKb11, ELC, exodus-3, MIP-3b, SCYA19	ENSG00000172724	C-C motif chemokine ligand 19	Q99731	9	34689567-34691277	Cancer-related genes, Predicted secreted proteins	Evidence at protein level	Evidence at protein level	Evidence at protein level	Evidence at protein level	Evidence at protein level	Tissue enriched	Detected in many	10	lymphoid tissue: 418.9	Cell line enhanced	Detected in some		ASC TERT1: 1.9;Daudi: 2.5;HDLM-2: 7.5;HL-60: 1.9;TIME: 3.7	Cancer enhanced	Detected in all		testis cancer: 118.4	Low region specificity	Detected in many			Cell type enriched	Detected in single	4	intermediate monocyte: 2.3	Lineage enriched	Detected in single	6	monocytes: 2.3					Low region specificity	Detected in many			HPA067758	Enhanced
CCL2	GDCF-2, HC11, MCAF, MCP-1, MCP1, MGC9434, SCYA2, SMC-CF	ENSG00000108691	C-C motif chemokine ligand 2	P13500	17	34255218-34257203	Cancer-related genes, Candidate cardiovascular disease genes, FDA approved drug targets, Plasma proteins, Predicted secreted proteins	Evidence at protein level	Evidence at protein level	Evidence at protein level	Evidence at protein level	Evidence at protein level	Low tissue specificity	Detected in all			Group enriched	Detected in many	4	BJ hTERT+: 159.2;HMC-1: 207.5	Low cancer specificity	Detected in all			Low region specificity	Detected in all			Group enriched	Detected in some	6	classical monocyte: 10.3;eosinophil: 3.9	Group enriched	Detected in many	6	granulocytes: 3.9;monocytes: 10.3					Low region specificity	Detected in many			CAB013676, HPA019163	Approved		Approved	Golgi apparatus,Vesicles
CCL20	CKb4, exodus-1, LARC, MIP-3a, SCYA20, ST38	ENSG00000115009	C-C motif chemokine ligand 20	P78556	2	227805739-227817564	Predicted secreted proteins	Evidence at protein level	Evidence at transcript level	Evidence at protein level	Evidence at protein level	Evidence at protein level	Tissue enhanced	Detected in many		gallbladder: 48.5;lung: 36.8;lymphoid tissue: 50.9	Cell line enhanced	Detected in many		Hep G2: 24.5;NB-4: 17.7;RT4: 10.8	Low cancer specificity	Detected in all			Low region specificity	Detected in single			Cell type enhanced	Detected in some		MAIT T-cell: 6.6	Lineage enriched	Detected in single	10	T-cells: 6.6	Not detected	Not detected			Low region specificity	Detected in all
CCL21	6Ckine, CKb9, ECL, exodus-2, SCYA21, SLC, TCA4	ENSG00000137077	C-C motif chemokine ligand 21	O00585	9	34709005-34710124	Cancer-related genes, Plasma proteins, Predicted secreted proteins	Evidence at protein level	Evidence at protein level	Evidence at protein level	Evidence at protein level	Evidence at protein level	Tissue enriched	Detected in many	4	lymphoid tissue: 430.9	Cell line enhanced	Detected in some		Daudi: 3.6;HL-60: 2.3;K-562: 3.8;RH-30: 2.4;U-937: 1.9	Low cancer specificity	Detected in many			Not detected	Not detected			Not detected	Not detected			Not detected	Not detected							Low region specificity	Detected in all			CAB005067, HPA051210	Enhanced
CCL22	A-152E5.1, ABCD-1, DC/B-CK, MDC, MGC34554, SCYA22, STCP-1	ENSG00000102962	C-C motif chemokine ligand 22	O00626	16	57358772-57366190	Predicted secreted proteins	Evidence at protein level	Evidence at transcript level	Evidence at protein level	Evidence at protein level	Evidence at protein level	Tissue enriched	Detected in many	9	lymphoid tissue: 89.8	Cell line enriched	Detected in some	18	HDLM-2: 32.4	Low cancer specificity	Detected in many			Not detected	Not detected			Low cell type specificity	Detected in many			Low lineage specificity	Detected in many			Low region specificity	Detected in single			Not detected	Not detected
CCL23	Ckb-8, CKb8, MIP-3, MPIF-1, SCYA23	ENSG00000274736	C-C motif chemokine ligand 23	P55773	17	36013056-36017968	Cancer-related genes, Plasma proteins, Predicted secreted proteins	Evidence at protein level	Evidence at transcript level	Evidence at protein level	Evidence at protein level	Evidence at protein level	Tissue enhanced	Detected in many		blood: 50.3	Group enriched	Detected in some	4	HEL: 12.6;THP-1: 26.9	Low cancer specificity	Detected in some							Cell type enriched	Detected in single	173	eosinophil: 50.3	Lineage enriched	Detected in single	173	granulocytes: 50.3									HPA042015	Uncertain
CCL24	Ckb-6, eotaxin-2, MPIF-2, MPIF2, SCYA24	ENSG00000106178	C-C motif chemokine ligand 24	O00175	7	75811665-75823356	Predicted secreted proteins	Evidence at protein level	Evidence at transcript level	Evidence at protein level	Evidence at protein level	Evidence at protein level	Tissue enhanced	Detected in some		intestine: 33.1;lung: 23.3;lymphoid tissue: 63.3	Cell line enhanced	Detected in some		CAPAN-2: 8.8;EFO-21: 2.6;HMC-1: 2.7;RH-30: 3.4;U-2 OS: 9.3	Cancer enhanced	Detected in many		colorectal cancer: 67.6	Not detected	Not detected			Cell type enriched	Detected in single	5	intermediate monocyte: 3.3	Lineage enriched	Detected in single	5	monocytes: 3.3	Low region specificity	Detected in many
CCL25	Ckb15, SCYA25, TECK	ENSG00000131142	C-C motif chemokine ligand 25	O15444	19	8052767-8062650	Predicted secreted proteins	Evidence at protein level	Evidence at transcript level	Evidence at protein level	Evidence at protein level		Group enriched	Detected in some	23	intestine: 136.8;lymphoid tissue: 185.2	Cell line enhanced	Detected in some		BEWO: 4.8;HEL: 4.9;NB-4: 3.8;REH: 10.1;RPMI-8226: 2.9;SH-SY5Y: 3.3	Group enriched	Detected in many	5	liver cancer: 25.4;stomach cancer: 33.5;testis cancer: 6.8	Not detected	Not detected			Group enriched	Detected in some	12	memory B-cell: 1.8;NK-cell: 7.0	Group enriched	Detected in many	12	B-cells: 1.8;NK-cells: 7.0									HPA055883	Approved
CCL26	eotaxin-3, IMAC, MIP-4a, MIP-4alpha, SCYA26, TSC-1	ENSG00000006606	C-C motif chemokine ligand 26	Q9Y258	7	75769533-75789896	Predicted secreted proteins	Evidence at protein level	Evidence at transcript level	Evidence at protein level	Evidence at protein level		Tissue enhanced	Detected in many		ovary: 16.6;retina: 50.2	Cell line enhanced	Detected in some		hTEC/SVTERT24-B: 10.4;PC-3: 29.6;U-2 OS: 8.4	Cancer enhanced	Detected in many		testis cancer: 14.0	Low region specificity	Detected in some			Cell type enriched	Detected in single	27	intermediate monocyte: 2.7	Lineage enriched	Detected in single	27	monocytes: 2.7					Not detected	Not detected
CCL27	ALP, CTACK, CTAK, ESkine, ILC, PESKY, SCYA27, skinkine	ENSG00000213927	C-C motif chemokine ligand 27	Q9Y4X3	9	34661880-34664048	Predicted secreted proteins	Evidence at protein level	Evidence at protein level	Evidence at protein level	Evidence at protein level	Evidence at protein level	Tissue enriched	Detected in some	12	skin 1: 96.5	Cell line enhanced	Detected in some		AN3-CA: 5.5;HAP1: 3.5	Not detected	Not detected			Not detected	Not detected			Cell type enhanced	Detected in some		T-reg: 2.0	Group enriched	Detected in many	15	B-cells: 1.0;T-cells: 2.0					Not detected	Not detected			HPA073848	Enhanced
CCL28	CCK1, MEC, SCYA28	ENSG00000151882	C-C motif chemokine ligand 28	Q9NRJ3	5	43376645-43412391	Predicted intracellular proteins, Predicted secreted proteins	Evidence at protein level	Evidence at protein level	Evidence at protein level	Evidence at protein level	Evidence at protein level	Tissue enriched	Detected in many	7	salivary gland: 207.1	Cell line enhanced	Detected in some		CAPAN-2: 6.8;EFO-21: 8.4;SiHa: 18.9;SK-MEL-30: 10.4;T-47d: 25.7	Low cancer specificity	Detected in many			Not detected	Not detected			Low cell type specificity	Detected in many			Low lineage specificity	Detected in many			Low region specificity	Detected in many			Low region specificity	Detected in many			HPA077434	Supported
CCL3	G0S19-1, LD78ALPHA, MIP-1-alpha, SCYA3	ENSG00000277632	C-C motif chemokine ligand 3	P10147	17	36088256-36090169	Cancer-related genes, Predicted secreted proteins	Evidence at protein level	Evidence at transcript level	Evidence at protein level	Evidence at protein level	Evidence at protein level	Tissue enhanced	Detected in many		bone marrow: 35.7;lymphoid tissue: 18.0	Cell line enhanced	Detected in some		Karpas-707: 26.7;U-266/70: 45.9;U-266/84: 116.1	Low cancer specificity	Detected in all							Cell type enhanced	Detected in many		gdTCR: 10.2	Group enriched	Detected in many	5	B-cells: 4.5;granulocytes: 4.0;T-cells: 10.2
CCL3L1	CCL3L3, D17S1718, G0S19-2, LD78BETA, MGC12815, SCYA3L, SCYA3L1	ENSG00000276085	C-C motif chemokine ligand 3 like 1	P16619	17	36194869-36196758	Predicted secreted proteins	Evidence at protein level	Evidence at transcript level	Evidence at protein level	Evidence at protein level	Evidence at protein level	Tissue enhanced	Detected in some		bone marrow: 17.7;brain: 16.5	Group enriched	Detected in some	38	U-266/70: 22.3;U-266/84: 44.3	Low cancer specificity	Detected in all							Group enriched	Detected in some	5	eosinophil: 7.7;neutrophil: 2.5	Lineage enriched	Detected in single	8	granulocytes: 7.7
CCL4	Act-2, AT744.1, LAG1, MIP-1-beta, SCYA4	ENSG00000275302	C-C motif chemokine ligand 4	P13236	17	36103590-36105621	Cancer-related genes, Predicted secreted proteins	Evidence at protein level	Evidence at transcript level	Evidence at protein level	Evidence at protein level		Group enriched	Detected in many	4	blood: 69.3;lung: 23.1;lymphoid tissue: 20.8	Group enriched	Detected in some	23	Karpas-707: 5.1;U-266/70: 11.2;U-266/84: 5.4	Low cancer specificity	Detected in all							Group enriched	Detected in many	5	gdTCR: 69.3;MAIT T-cell: 21.8;memory CD8 T-cell: 40.6;naive CD8 T-cell: 30.5	Lineage enriched	Detected in many	17	T-cells: 69.3									CAB007805	Approved
CCL4L2		ENSG00000276070	C-C motif chemokine ligand 4 like 2	Q8NHW4	17	36210924-36212878	Predicted secreted proteins	Evidence at protein level	Evidence at transcript level	Evidence at protein level	Evidence at protein level		Tissue enhanced	Detected in many		blood: 41.8;bone marrow: 18.7;lung: 15.2	Group enriched	Detected in some	4	Daudi: 5.6;HMC-1: 8.0;U-266/70: 12.4	Low cancer specificity	Detected in all							Cell type enriched	Detected in many	7	eosinophil: 41.8	Lineage enriched	Detected in many	7	granulocytes: 41.8
CCL5	D17S136E, MGC17164, RANTES, SCYA5, SISd, TCP228	ENSG00000271503	C-C motif chemokine ligand 5	P13501	17	35871491-35880793	Cancer-related genes, Plasma proteins, Predicted membrane proteins, Predicted secreted proteins	Evidence at protein level	Evidence at transcript level	Evidence at protein level	Evidence at protein level	Evidence at protein level	Tissue enriched	Detected in many	4	blood: 169.0	Cell line enriched	Detected in some	4	NB-4: 71.3	Low cancer specificity	Detected in all							Cell type enhanced	Detected in many		gdTCR: 157.7;memory CD8 T-cell: 169.0	Lineage enriched	Detected in many	4	T-cells: 169.0	Low region specificity	Detected in single			Low region specificity	Detected in many
CCL7	FIC, MARC, MCP-3, MCP3, NC28, SCYA6, SCYA7	ENSG00000108688	C-C motif chemokine ligand 7	P80098	17	34270221-34272242	Cancer-related genes, Predicted membrane proteins, Predicted secreted proteins	Evidence at protein level	Evidence at transcript level	Evidence at protein level	Evidence at protein level	Evidence at protein level	Group enriched	Detected in some	6	adipose tissue: 11.5;bone marrow: 22.3	Cell line enhanced	Detected in some		BJ hTERT+: 15.1;BJ hTERT+ SV40 Large T+: 3.2;BJ hTERT+ SV40 Large T+ RasG12V: 3.9;HSkMC: 4.6	Low cancer specificity	Detected in many			Not detected	Not detected			Cell type enriched	Detected in single	12	classical monocyte: 1.1	Lineage enriched	Detected in single	12	monocytes: 1.1	Low region specificity	Detected in many
CCL8	HC14, MCP-2, SCYA8	ENSG00000108700	C-C motif chemokine ligand 8	P80075	17	34319036-34321402	Cancer-related genes, Predicted secreted proteins	Evidence at protein level	Evidence at transcript level	Evidence at protein level	Evidence at protein level	Evidence at protein level	Tissue enhanced	Detected in many		placenta: 19.7	Cell line enhanced	Detected in some		BJ hTERT+: 1.9;BJ hTERT+ SV40 Large T+ RasG12V: 1.8;EFO-21: 4.0;HSkMC: 6.0	Low cancer specificity	Detected in many			Low region specificity	Detected in many			Cell type enriched	Detected in single	8	classical monocyte: 5.8	Lineage enriched	Detected in single	8	monocytes: 5.8					Low region specificity	Detected in all
CCNB1IP1	C14orf18, HEI10	ENSG00000100814	Cyclin B1 interacting protein 1	Q9NPC3	14	20311368-20333312	Cancer-related genes, Enzymes, Predicted intracellular proteins	Evidence at protein level	Evidence at transcript level	Evidence at protein level	Evidence at protein level	Evidence at protein level	Low tissue specificity	Detected in all			Cell line enhanced	Detected in all		hTERT-HME1: 86.7	Low cancer specificity	Detected in all			Low region specificity	Detected in all			Low cell type specificity	Detected in many			Low lineage specificity	Detected in all			Low region specificity	Detected in many			Low region specificity	Detected in all
CCNL1	ania-6a	ENSG00000163660	Cyclin L1	Q9UK58	3	157146508-157160760	Predicted intracellular proteins	Evidence at protein level	Evidence at protein level	Evidence at protein level	Evidence at protein level	Evidence at protein level	Low tissue specificity	Detected in all			Low cell line specificity	Detected in all			Low cancer specificity	Detected in all			Low region specificity	Detected in all			Low cell type specificity	Detected in all			Low lineage specificity	Detected in all			Low region specificity	Detected in all			Low region specificity	Detected in all			HPA057911			Supported	Nucleoplasm,Nuclear bodies
CCNL2	ania-6b, CCNM, CCNS, HLA-ISO, PCEE, SB138	ENSG00000221978	Cyclin L2	Q96S94	1	1385711-1399328	Predicted intracellular proteins	Evidence at protein level	Evidence at protein level	Evidence at protein level	Evidence at protein level	Evidence at protein level	Low tissue specificity	Detected in all			Low cell line specificity	Detected in all			Low cancer specificity	Detected in all			Low region specificity	Detected in all			Low cell type specificity	Detected in all			Low lineage specificity	Detected in all			Low region specificity	Detected in all			Low region specificity	Detected in all			HPA053137	Supported		Supported	Nucleoplasm
CD14		ENSG00000170458	CD14 molecule	P08571	5	140631728-140633701	Cancer-related genes, CD markers, Plasma proteins, Predicted secreted proteins	Evidence at protein level	Evidence at protein level	Evidence at protein level	Evidence at protein level	Evidence at protein level	Group enriched	Detected in all	4	blood: 189.4;liver: 165.8	Cell line enhanced	Detected in many		A549: 8.9;CACO-2: 13.6;SiHa: 16.3	Low cancer specificity	Detected in all			Low region specificity	Detected in all			Cell type enhanced	Detected in many		classical monocyte: 189.4	Group enriched	Detected in many	5	granulocytes: 52.3;monocytes: 189.4	Low region specificity	Detected in all			Low region specificity	Detected in all			HPA001887, HPA002127, CAB033631, CAB072865, CAB072866	Enhanced		Supported	Vesicles
CD160	BY55, NK1, NK28	ENSG00000117281	CD160 molecule	O95971	1	145719471-145739288	CD markers, Predicted intracellular proteins	Evidence at protein level	Evidence at transcript level	Evidence at protein level	Evidence at protein level	Evidence at protein level	Tissue enhanced	Detected in many		blood: 33.9;brain: 15.2;intestine: 19.9;lymphoid tissue: 17.4	Low cell line specificity	Detected in many			Not detected	Not detected			Region enriched	Detected in many	5	cerebellum: 15.2	Group enriched	Detected in many	9	gdTCR: 33.9;MAIT T-cell: 14.4;memory CD8 T-cell: 22.9;naive CD8 T-cell: 27.3;NK-cell: 23.2	Group enriched	Detected in many	11	NK-cells: 23.2;T-cells: 33.9	Not detected	Not detected
CD164	DFNA66, MGC-24, MUC-24	ENSG00000135535	CD164 molecule	Q04900	6	109366514-109382812	CD markers, Disease related genes, Predicted intracellular proteins, Predicted membrane proteins	Evidence at protein level	Evidence at transcript level	Evidence at protein level	Evidence at protein level	Evidence at protein level	Low tissue specificity	Detected in all			Low cell line specificity	Detected in all			Low cancer specificity	Detected in all			Low region specificity	Detected in all			Low cell type specificity	Detected in all			Low lineage specificity	Detected in all			Low region specificity	Detected in all			Low region specificity	Detected in all			HPA010636	Uncertain
CD177	HNA2A, NB1, PRV1	ENSG00000204936	CD177 molecule		19	43353659-43363172	Predicted intracellular proteins	Evidence at protein level	Evidence at protein level				Tissue enhanced	Detected in many		bone marrow: 67.6;intestine: 43.5;lymphoid tissue: 33.9;vagina: 30.8	Cell line enriched	Detected in some	24	RPMI-8226: 44.9	Cancer enhanced	Detected in many		prostate cancer: 27.6					Cell type enriched	Detected in some	7	neutrophil: 11.3	Lineage enriched	Detected in many	7	granulocytes: 11.3									HPA041820, HPA046601	Enhanced
CD1E		ENSG00000158488	CD1e molecule	P15812	1	158353696-158357553	CD markers, Predicted intracellular proteins, Predicted membrane proteins	Evidence at protein level	Evidence at protein level	Evidence at protein level	Evidence at protein level	Evidence at protein level	Tissue enriched	Detected in many	10	lymphoid tissue: 308.0	Cell line enriched	Detected in single	1338	MOLT-4: 167.8	Low cancer specificity	Detected in many			Not detected	Not detected			Cell type enriched	Detected in some	13	myeloid DC: 29.7	Lineage enriched	Detected in many	13	dendritic cells: 29.7					Low region specificity	Detected in all			HPA057769	Uncertain
CD2	SRBC	ENSG00000116824	CD2 molecule	P06729	1	116754385-116769228	CD markers, FDA approved drug targets, Predicted intracellular proteins, Predicted membrane proteins	Evidence at protein level	Evidence at protein level	Evidence at protein level	Evidence at protein level	Evidence at protein level	Group enriched	Detected in many	7	blood: 101.7;lymphoid tissue: 164.4	Group enriched	Detected in some	25	HDLM-2: 61.1;MOLT-4: 44.9	Low cancer specificity	Detected in all			Low region specificity	Detected in some			Group enriched	Detected in many	6	gdTCR: 44.4;MAIT T-cell: 42.5;memory CD4 T-cell: 65.3;memory CD8 T-cell: 74.2;naive CD4 T-cell: 34.2;naive CD8 T-cell: 52.4;NK-cell: 101.7;T-reg: 62.3	Group enriched	Detected in many	9	NK-cells: 101.7;T-cells: 74.2	Region enhanced	Detected in single		basal ganglia: 0.3	Low region specificity	Detected in many			CAB002430, HPA003883	Enhanced
CD200	MOX1, MOX2, MRC, OX-2	ENSG00000091972	CD200 molecule	P41217	3	112332347-112362812	CD markers, Predicted intracellular proteins, Predicted membrane proteins	Evidence at protein level	Evidence at protein level	Evidence at protein level	Evidence at protein level	Evidence at protein level	Tissue enhanced	Detected in all		placenta: 63.5	Cell line enhanced	Detected in some		AF22: 31.2;HHSteC: 11.5;NTERA-2: 19.5;REH: 16.7;SK-MEL-30: 11.5;WM-115: 34.0	Low cancer specificity	Detected in all			Low region specificity	Detected in all			Group enriched	Detected in some	16	memory B-cell: 9.9;naive B-cell: 36.4	Lineage enriched	Detected in many	25	B-cells: 36.4	Low region specificity	Detected in all			Low region specificity	Detected in all			HPA031149	Approved
CD200R1	CD200R, HCRTR2, MOX2R, OX2R	ENSG00000163606	CD200 receptor 1	Q8TD46	3	112921209-112975122	Predicted intracellular proteins, Predicted membrane proteins	Evidence at protein level	Evidence at protein level	Evidence at protein level	Evidence at protein level	Evidence at protein level	Group enriched	Detected in many	4	blood: 46.7;lymphoid tissue: 21.2	Cell line enriched	Detected in some	8	HEL: 25.0	Low cancer specificity	Detected in many			Low region specificity	Detected in many			Group enriched	Detected in many	5	basophil: 46.7;eosinophil: 12.7	Lineage enriched	Detected in many	8	granulocytes: 46.7									HPA068512			Supported	Plasma membrane
CD22	SIGLEC-2, SIGLEC2	ENSG00000012124	CD22 molecule	P20273	19	35319261-35347355	CD markers, FDA approved drug targets, Plasma proteins, Predicted intracellular proteins, Predicted membrane proteins	Evidence at protein level	Evidence at protein level	Evidence at protein level	Evidence at protein level	Evidence at protein level	Tissue enhanced	Detected in many		blood: 39.3;lymphoid tissue: 77.8;ovary: 35.4	Cell line enhanced	Detected in some		Daudi: 68.2;REH: 20.2;U-698: 54.2;WM-115: 12.4	Low cancer specificity	Detected in many			Low region specificity	Detected in many			Group enriched	Detected in some	25	memory B-cell: 29.8;naive B-cell: 39.3	Lineage enriched	Detected in many	28	B-cells: 39.3	Low region specificity	Detected in single			Low region specificity	Detected in many			CAB002418, HPA024353	Enhanced
CD226	DNAM-1, DNAM1, PTA1, TLiSA1	ENSG00000150637	CD226 molecule	Q15762	18	69831158-69961803	CD markers, Predicted intracellular proteins, Predicted membrane proteins	Evidence at protein level	Evidence at protein level	Evidence at protein level	Evidence at protein level	Evidence at protein level	Tissue enhanced	Detected in many		lymphoid tissue: 31.9;parathyroid gland: 82.5	Group enriched	Detected in some	6	HEL: 44.3;HMC-1: 19.7	Not detected	Not detected			Low region specificity	Detected in many			Group enriched	Detected in many	8	gdTCR: 19.4;MAIT T-cell: 7.3;memory CD4 T-cell: 16.1;memory CD8 T-cell: 11.8;naive CD4 T-cell: 9.0;naive CD8 T-cell: 9.7;NK-cell: 14.0;T-reg: 5.5	Group enriched	Detected in many	11	NK-cells: 14.0;T-cells: 19.4	Not detected	Not detected			Low region specificity	Detected in all			HPA015715, HPA050348	Supported		Uncertain	Midbody
CD24	CD24A	ENSG00000272398	CD24 molecule		6	106969831-106975627	Predicted intracellular proteins	Evidence at protein level	Evidence at protein level				Tissue enriched	Detected in many	6	kidney: 383.7	Cell line enhanced	Detected in many		NTERA-2: 65.1;RPTEC TERT1: 307.7;SK-BR-3: 89.5	Low cancer specificity	Detected in all							Group enriched	Detected in some	26	eosinophil: 30.4;memory B-cell: 23.4;naive B-cell: 15.0	Group enriched	Detected in many	202	B-cells: 23.4;granulocytes: 30.4									HPA045879, CAB078471			Enhanced	Vesicles
CD276	B7-H3, B7H3, B7RP-2	ENSG00000103855	CD276 molecule	Q5ZPR3	15	73683966-73714518	CD markers, Predicted intracellular proteins, Predicted membrane proteins	Evidence at protein level	Evidence at protein level	Evidence at protein level	Evidence at protein level	Evidence at protein level	Low tissue specificity	Detected in many			Cell line enhanced	Detected in many		U-2197: 54.4	Low cancer specificity	Detected in all			Low region specificity	Detected in all			Cell type enriched	Detected in single	4	neutrophil: 4.0	Lineage enriched	Detected in single	5	granulocytes: 4.0	Low region specificity	Detected in all			Low region specificity	Detected in all			HPA009285, HPA017139, CAB017826	Enhanced		Approved	Vesicles
CD300A	CMRF-35-H9, CMRF35H, IGSF12, IRC1, IRC2, Irp60	ENSG00000167851	CD300a molecule	Q9UGN4	17	74466416-74484796	CD markers, Plasma proteins, Predicted intracellular proteins, Predicted membrane proteins	Evidence at protein level	Evidence at transcript level	Evidence at protein level	Evidence at protein level	Evidence at protein level	Group enriched	Detected in many	5	blood: 81.1;brain: 28.7;lymphoid tissue: 57.8	Group enriched	Detected in some	5	HMC-1: 41.3;NB-4: 16.8;RPMI-8226: 32.5	Low cancer specificity	Detected in all			Low region specificity	Detected in many			Low cell type specificity	Detected in many			Low lineage specificity	Detected in all											HPA011645	Approved
CD300LB	CLM7, TREM5	ENSG00000178789	CD300 molecule like family member b	A8K4G0	17	74521174-74531474	CD markers, Predicted intracellular proteins, Predicted membrane proteins	Evidence at protein level	Evidence at transcript level	Evidence at protein level	Evidence at protein level		Group enriched	Detected in many	4	adipose tissue: 20.7;blood: 30.7;bone marrow: 8.8;lymphoid tissue: 10.9	Group enriched	Detected in some	6	HL-60: 4.5;NB-4: 5.9;THP-1: 4.6;U-937: 2.7	Low cancer specificity	Detected in some			Low region specificity	Detected in some			Cell type enhanced	Detected in many		eosinophil: 30.7	Group enriched	Detected in many	52	dendritic cells: 10.5;granulocytes: 30.7;monocytes: 13.0
CD300LF	CD300f, CLM1, IGSF13, IREM1, NKIR	ENSG00000186074	CD300 molecule like family member f	Q8TDQ1	17	74694311-74712978	CD markers, Predicted intracellular proteins, Predicted membrane proteins	Evidence at protein level	Evidence at protein level	Evidence at protein level	Evidence at protein level	Evidence at protein level	Group enriched	Detected in many	5	blood: 47.8;bone marrow: 18.2;lung: 24.1;lymphoid tissue: 29.1	Group enriched	Detected in some	6	THP-1: 15.6;U-937: 30.2	Low cancer specificity	Detected in all			Low region specificity	Detected in many			Cell type enhanced	Detected in many		eosinophil: 47.8	Group enriched	Detected in many	46	dendritic cells: 13.5;granulocytes: 47.8;monocytes: 38.1									HPA013712	Supported
CD300LG	CLM9, Trem4	ENSG00000161649	CD300 molecule like family member g	Q6UXG3	17	43847148-43863629	CD markers, Predicted intracellular proteins, Predicted membrane proteins	Evidence at protein level	Evidence at transcript level	Evidence at protein level	Evidence at protein level	Evidence at protein level	Tissue enhanced	Detected in many		adipose tissue: 76.1;breast: 45.4	Cell line enhanced	Detected in some		BEWO: 2.0;NB-4: 1.1	Low cancer specificity	Detected in single			Not detected	Not detected			Cell type enhanced	Detected in some		basophil: 2.4	Low lineage specificity	Detected in many
CD3D	T3D	ENSG00000167286	CD3d molecule	P04234	11	118338954-118342744	CD markers, Disease related genes, FDA approved drug targets, Predicted intracellular proteins, Predicted membrane proteins	Evidence at protein level	Evidence at protein level	Evidence at protein level	Evidence at protein level	Evidence at protein level	Group enriched	Detected in many	8	blood: 108.7;lymphoid tissue: 181.4	Cell line enriched	Detected in some	5	MOLT-4: 152.7	Low cancer specificity	Detected in all			Not detected	Not detected			Group enriched	Detected in many	53	gdTCR: 105.6;MAIT T-cell: 68.6;memory CD4 T-cell: 88.1;memory CD8 T-cell: 97.6;naive CD4 T-cell: 78.8;naive CD8 T-cell: 98.6;T-reg: 108.7	Lineage enriched	Detected in many	63	T-cells: 108.7	Low region specificity	Detected in some			Low region specificity	Detected in all			CAB013055	Enhanced
CD4		ENSG00000010610	CD4 molecule	P01730	12	6786858-6820808	CD markers, FDA approved drug targets, Predicted intracellular proteins, Predicted membrane proteins	Evidence at protein level	Evidence at protein level	Evidence at protein level	Evidence at protein level	Evidence at protein level	Tissue enhanced	Detected in all		lymphoid tissue: 111.5;parathyroid gland: 78.4	Group enriched	Detected in some	6	HEL: 33.5;HL-60: 13.5;NB-4: 19.3;THP-1: 38.1;U-937: 35.9	Low cancer specificity	Detected in all			Low region specificity	Detected in all			Group enriched	Detected in many	17	classical monocyte: 42.2;intermediate monocyte: 42.5;memory CD4 T-cell: 29.1;myeloid DC: 29.3;naive CD4 T-cell: 24.8;non-classical monocyte: 33.3;plasmacytoid DC: 46.7;T-reg: 26.4	Group enriched	Detected in many	20	dendritic cells: 46.7;monocytes: 42.5;T-cells: 29.1	Region enriched	Detected in single	15	basal ganglia: 41.4	Low region specificity	Detected in many			CAB000011, HPA004252, HPA004472, CAB068180	Enhanced		Supported	Plasma membrane
CD40	Bp50, p50, TNFRSF5	ENSG00000101017	CD40 molecule	P25942	20	46118272-46129863	Cancer-related genes, CD markers, Disease related genes, Predicted membrane proteins, Predicted secreted proteins	Evidence at protein level	Evidence at protein level	Evidence at protein level	Evidence at protein level	Evidence at protein level	Low tissue specificity	Detected in all			Cell line enhanced	Detected in many		CAPAN-2: 26.7;EFO-21: 46.9	Low cancer specificity	Detected in all			Low region specificity	Detected in all			Cell type enhanced	Detected in many		memory B-cell: 36.1;naive B-cell: 41.3	Group enriched	Detected in many	6	B-cells: 41.3;monocytes: 10.8	Low region specificity	Detected in many			Low region specificity	Detected in many			CAB002495, HPA031567, HPA031568, CAB072868	Enhanced
CD44	CD44R, CSPG8, HCELL, IN, MC56, MDU2, MDU3, MIC4, Pgp1	ENSG00000026508	CD44 molecule (Indian blood group)	P16070	11	35138870-35232402	Blood group antigen proteins, Cancer-related genes, CD markers, FDA approved drug targets, Plasma proteins, Predicted intracellular proteins, Predicted membrane proteins, Predicted secreted proteins	Evidence at protein level	Evidence at protein level	Evidence at protein level	Evidence at protein level	Evidence at protein level	Low tissue specificity	Detected in many			Low cell line specificity	Detected in many			Low cancer specificity	Detected in all			Low region specificity	Detected in all			Low cell type specificity	Detected in all			Low lineage specificity	Detected in all			Low region specificity	Detected in many			Low region specificity	Detected in many			CAB000112, CAB000316, HPA005785	Enhanced		Enhanced	Golgi apparatus,Plasma membrane
CD48	BCM1, BLAST, hCD48, mCD48, SLAMF2	ENSG00000117091	CD48 molecule	P09326	1	160678746-160711851	CD markers, Plasma proteins, Predicted intracellular proteins, Predicted membrane proteins	Evidence at protein level	Evidence at protein level	Evidence at protein level	Evidence at protein level	Evidence at protein level	Tissue enhanced	Detected in many		blood: 81.3;lymphoid tissue: 86.3	Cell line enhanced	Detected in some		Daudi: 38.0;HMC-1: 42.5;U-266/70: 90.0;U-266/84: 60.1	Low cancer specificity	Detected in all			Low region specificity	Detected in many			Low cell type specificity	Detected in all			Low lineage specificity	Detected in all											CAB002497, HPA055146	Enhanced		Supported	Nucleoli fibrillar center,Plasma membrane,Cytosol
CD5	LEU1, T1	ENSG00000110448	CD5 molecule	P06127	11	61102395-61127852	CD markers, Predicted intracellular proteins, Predicted membrane proteins	Evidence at protein level	Evidence at protein level	Evidence at protein level	Evidence at protein level	Evidence at protein level	Group enriched	Detected in many	4	blood: 36.3;lymphoid tissue: 96.2	Cell line enriched	Detected in single	99	MOLT-4: 38.4	Low cancer specificity	Detected in many			Low region specificity	Detected in single			Group enriched	Detected in many	20	gdTCR: 12.9;MAIT T-cell: 9.3;memory CD4 T-cell: 31.2;memory CD8 T-cell: 20.6;naive CD4 T-cell: 25.9;naive CD8 T-cell: 19.5;T-reg: 36.3	Lineage enriched	Detected in many	32	T-cells: 36.3	Low region specificity	Detected in single			Low region specificity	Detected in all			CAB015392, CAB020308, HPA043416, HPA060839	Enhanced
CD55	CR, CROM, DAF, TC	ENSG00000196352	CD55 molecule (Cromer blood group)	P08174	1	207321376-207386804	Blood group antigen proteins, CD markers, Disease related genes, Plasma proteins, Predicted intracellular proteins, Predicted membrane proteins, Predicted secreted proteins	Evidence at protein level	Evidence at protein level	Evidence at protein level	Evidence at protein level	Evidence at protein level	Low tissue specificity	Detected in all			Cell line enhanced	Detected in many		HeLa: 77.5;HMC-1: 103.6;PC-3: 61.7;U-2197: 62.8	Low cancer specificity	Detected in all			Low region specificity	Detected in all			Cell type enhanced	Detected in all		neutrophil: 101.4	Low lineage specificity	Detected in all											HPA002190, CAB010454, HPA024386	Enhanced
CD59	16.3A5, EJ16, EJ30, EL32, G344, MIC11, MIN1, MIN2, MIN3, MSK21, p18-20	ENSG00000085063	CD59 molecule (CD59 blood group)	P13987	11	33703010-33736491	Cancer-related genes, CD markers, Disease related genes, Plasma proteins, Predicted intracellular proteins, Predicted membrane proteins	Evidence at protein level	Evidence at protein level	Evidence at protein level	Evidence at protein level	Evidence at protein level	Tissue enhanced	Detected in all		placenta: 285.5	Cell line enhanced	Detected in many		TIME: 213.3;U-2197: 176.7	Low cancer specificity	Detected in all			Low region specificity	Detected in all			Low cell type specificity	Detected in many			Low lineage specificity	Detected in all											CAB001448, HPA026494	Supported		Uncertain	Golgi apparatus,Vesicles
CD5L	API6, Spalpha	ENSG00000073754	CD5 molecule like	O43866	1	157830914-157898256	Plasma proteins, Predicted secreted proteins	Evidence at protein level	Evidence at protein level	Evidence at protein level	Evidence at protein level	Evidence at protein level	Tissue enriched	Detected in some	8	lymphoid tissue: 178.3	Cell line enhanced	Detected in some		HaCaT: 1.1;Karpas-707: 1.9;REH: 2.0;RH-30: 1.2;U-266/70: 3.5	Cancer enriched	Detected in some	5	liver cancer: 4.6	Not detected	Not detected			Cell type enhanced	Detected in single		non-classical monocyte: 1.2	Lineage enriched	Detected in single	13	monocytes: 1.2	Not detected	Not detected							HPA065686, HPA068384	Enhanced
CD6	Tp120	ENSG00000013725	CD6 molecule	P30203	11	60971680-61020377	CD markers, Predicted membrane proteins, Predicted secreted proteins	Evidence at protein level	Evidence at protein level	Evidence at protein level	Evidence at protein level	Evidence at protein level	Tissue enhanced	Detected in many		blood: 23.0;lymphoid tissue: 58.1	Cell line enriched	Detected in some	18	MOLT-4: 28.6	Low cancer specificity	Detected in many			Low region specificity	Detected in some			Group enriched	Detected in many	34	gdTCR: 12.4;MAIT T-cell: 11.1;memory CD4 T-cell: 23.0;memory CD8 T-cell: 21.4;naive CD4 T-cell: 15.5;naive CD8 T-cell: 11.1;T-reg: 10.1	Lineage enriched	Detected in single	52	T-cells: 23.0	Low region specificity	Detected in single			Low region specificity	Detected in all			CAB002489, CAB016252	Enhanced
CD68	DKFZp686M18236, GP110, LAMP4, macrosialin, SCARD1	ENSG00000129226	CD68 molecule	P34810	17	7579467-7582113	CD markers, Plasma proteins, Predicted intracellular proteins, Predicted membrane proteins	Evidence at protein level	Evidence at protein level	Evidence at protein level	Evidence at protein level	Evidence at protein level	Tissue enhanced	Detected in all		blood: 179.1;lymphoid tissue: 139.1	Cell line enhanced	Detected in many		ASC diff: 73.3;U-87 MG: 115.5	Low cancer specificity	Detected in many			Low region specificity	Detected in all			Cell type enhanced	Detected in many		classical monocyte: 155.1;intermediate monocyte: 179.1;non-classical monocyte: 170.1	Group enriched	Detected in many	11	dendritic cells: 68.4;monocytes: 179.1	Low region specificity	Detected in all							CAB000051, CAB000066, HPA048982, CAB072861, CAB072862	Enhanced		Supported	Golgi apparatus,Vesicles
CD7	GP40, LEU-9, Tp40, TP41	ENSG00000173762	CD7 molecule	P09564	17	82314868-82317602	CD markers, Predicted intracellular proteins, Predicted membrane proteins	Evidence at protein level	Evidence at protein level	Evidence at protein level	Evidence at protein level	Evidence at protein level	Group enriched	Detected in many	5	blood: 54.1;lymphoid tissue: 127.6	Group enriched	Detected in some	6	Hep G2: 21.1;MOLT-4: 48.0	Low cancer specificity	Detected in all			Not detected	Not detected			Cell type enhanced	Detected in many		NK-cell: 54.1	Group enriched	Detected in many	21	NK-cells: 54.1;T-cells: 19.0									CAB002594, HPA039079	Enhanced
CD79A	IGA, MB-1	ENSG00000105369	CD79a molecule	P11912	19	41877120-41881372	Cancer-related genes, CD markers, Disease related genes, Predicted intracellular proteins, Predicted membrane proteins	Evidence at protein level	Evidence at protein level	Evidence at protein level	Evidence at protein level	Evidence at protein level	Group enriched	Detected in many	7	blood: 125.3;intestine: 43.5;lymphoid tissue: 119.2	Group enriched	Detected in some	24	Daudi: 155.5;REH: 48.3;U-698: 135.4	Low cancer specificity	Detected in many			Not detected	Not detected			Group enriched	Detected in some	38	memory B-cell: 106.4;naive B-cell: 125.3	Lineage enriched	Detected in many	41	B-cells: 125.3	Low region specificity	Detected in many			Low region specificity	Detected in all			CAB000019	Enhanced
CD80	B7-1, B7.1, CD28LG, CD28LG1	ENSG00000121594	CD80 molecule	P33681	3	119524293-119559602	CD markers, FDA approved drug targets, Predicted intracellular proteins, Predicted membrane proteins	Evidence at protein level	Evidence at protein level	Evidence at protein level	Evidence at protein level	Evidence at protein level	Tissue enhanced	Detected in some		lymphoid tissue: 17.5	Cell line enhanced	Detected in some		Daudi: 8.0;HDLM-2: 28.3;Karpas-707: 11.8;U-266/70: 5.1	Low cancer specificity	Detected in some			Not detected	Not detected			Group enriched	Detected in some	4	memory B-cell: 4.3;non-classical monocyte: 1.1;T-reg: 3.3	Group enriched	Detected in many	24	B-cells: 4.3;monocytes: 1.1;T-cells: 3.3					Low region specificity	Detected in all			CAB025368, HPA050092	Enhanced
CD86	B7-2, B7.2, CD28LG2	ENSG00000114013	CD86 molecule	P42081	3	122055366-122121139	CD markers, FDA approved drug targets, Predicted intracellular proteins, Predicted membrane proteins	Evidence at protein level	Evidence at transcript level	Evidence at protein level	Evidence at protein level	Evidence at protein level	Tissue enhanced	Detected in many		blood: 27.0;brain: 26.1	Cell line enriched	Detected in some	7	HDLM-2: 78.9	Low cancer specificity	Detected in all			Low region specificity	Detected in all			Group enriched	Detected in many	8	classical monocyte: 25.6;intermediate monocyte: 26.4;memory B-cell: 13.6;myeloid DC: 25.9;naive B-cell: 8.0;non-classical monocyte: 27.0	Group enriched	Detected in many	17	B-cells: 13.6;dendritic cells: 25.9;monocytes: 27.0					Low region specificity	Detected in all			CAB004319	Approved
CD8A	CD8	ENSG00000153563	CD8a molecule	P01732	2	86784610-86808396	CD markers, Disease related genes, Predicted intracellular proteins, Predicted membrane proteins	Evidence at protein level	Evidence at protein level	Evidence at protein level	Evidence at protein level	Evidence at protein level	Group enriched	Detected in many	14	blood: 82.2;lymphoid tissue: 262.3	Cell line enriched	Detected in some	4	MOLT-4: 17.4	Low cancer specificity	Detected in all			Low region specificity	Detected in many			Group enriched	Detected in some	13	MAIT T-cell: 36.7;memory CD8 T-cell: 82.2;naive CD8 T-cell: 77.8	Lineage enriched	Detected in many	20	T-cells: 82.2					Low region specificity	Detected in all			CAB000012, HPA037756, CAB075722	Enhanced		Supported	Plasma membrane
CD8B	CD8B1	ENSG00000172116	CD8b molecule	P10966	2	86815339-86861924	CD markers, Predicted intracellular proteins, Predicted membrane proteins	Evidence at protein level	Evidence at protein level	Evidence at protein level	Evidence at protein level	Evidence at protein level	Group enriched	Detected in many	5	blood: 132.1;lymphoid tissue: 61.5	Cell line enriched	Detected in some	55	RPMI-8226: 154.8	Low cancer specificity	Detected in many			Low region specificity	Detected in all			Group enriched	Detected in some	10	memory CD8 T-cell: 73.5;naive CD8 T-cell: 132.1	Lineage enriched	Detected in many	40	T-cells: 132.1									CAB004353, HPA029164	Enhanced		Supported	Plasma membrane
CD99	MIC2	ENSG00000002586	CD99 molecule (Xg blood group)	P14209	X	2691133-2741309	CD markers, Plasma proteins, Predicted intracellular proteins, Predicted membrane proteins	Evidence at protein level	Evidence at protein level	Evidence at protein level	Evidence at protein level	Evidence at protein level	Tissue enhanced	Detected in all		brain: 359.1;breast: 433.0;heart muscle: 347.0	Cell line enhanced	Detected in many		ASC diff: 124.2	Low cancer specificity	Detected in all			Low region specificity	Detected in all			Low cell type specificity	Detected in all			Low lineage specificity	Detected in all							Low region specificity	Detected in all			CAB000020, HPA035304	Supported		Approved	Golgi apparatus
CDC23	ANAPC8, APC8, CUT23	ENSG00000094880	Cell division cycle 23	Q9UJX2	5	138187648-138213343	Predicted intracellular proteins	Evidence at protein level	Evidence at transcript level	Evidence at protein level	Evidence at protein level	Evidence at protein level	Low tissue specificity	Detected in all			Low cell line specificity	Detected in all			Low cancer specificity	Detected in all			Low region specificity	Detected in all			Low cell type specificity	Detected in all			Low lineage specificity	Detected in all			Low region specificity	Detected in all			Low region specificity	Detected in all			HPA039593	Approved
CDC40	EHB3, FLJ10564, PRP17, PRPF17	ENSG00000168438	Cell division cycle 40	O60508	6	110180141-110254275	Predicted intracellular proteins	Evidence at protein level	Evidence at protein level	Evidence at protein level	Evidence at protein level	Evidence at protein level	Low tissue specificity	Detected in all			Low cell line specificity	Detected in all			Low cancer specificity	Detected in all			Low region specificity	Detected in all			Low cell type specificity	Detected in all			Low lineage specificity	Detected in all			Low region specificity	Detected in all			Low region specificity	Detected in all			HPA046620			Supported	Nucleoplasm
CDC45	CDC45L, CDC45L2	ENSG00000093009	Cell division cycle 45	O75419	22	19479459-19520612	Plasma proteins, Predicted intracellular proteins	Evidence at protein level	Evidence at protein level	Evidence at protein level	Evidence at protein level	Evidence at protein level	Tissue enhanced	Detected in many		bone marrow: 15.7;lymphoid tissue: 25.4;testis: 43.5	Cell line enhanced	Detected in many		K-562: 86.6	Low cancer specificity	Detected in all			Not detected	Not detected			Low cell type specificity	Detected in many			Low lineage specificity	Detected in many			Low region specificity	Detected in all			Low region specificity	Detected in all			HPA000614, CAB009459	Enhanced		Supported	Nucleoplasm,Centrosome,Cytosol
CDCP1	CD318, SIMA135	ENSG00000163814	CUB domain containing protein 1	Q9H5V8	3	45082278-45146422	CD markers, Predicted intracellular proteins, Predicted membrane proteins	Evidence at protein level	Evidence at protein level	Evidence at protein level	Evidence at protein level	Evidence at protein level	Low tissue specificity	Detected in many			Cell line enhanced	Detected in many		CAPAN-2: 23.3;HBEC3-KT: 26.6;hTEC/SVTERT24-B: 66.0;hTERT-HME1: 44.8;PC-3: 20.6;RPTEC TERT1: 20.4	Low cancer specificity	Detected in all			Region enriched	Detected in some	5	pons and medulla: 5.5	Group enriched	Detected in some	5	myeloid DC: 4.0;neutrophil: 1.8;NK-cell: 7.1	Group enriched	Detected in many	5	dendritic cells: 4.0;granulocytes: 1.8;NK-cells: 7.1	Not detected	Not detected			Low region specificity	Detected in all			HPA010978, HPA010979, CAB025637	Enhanced
CDCP2		ENSG00000157211	CUB domain containing protein 2	Q5VXM1	1	54132968-54153770	Predicted membrane proteins, Predicted secreted proteins	Evidence at transcript level	Evidence at transcript level	Evidence at transcript level	Evidence at transcript level		Tissue enhanced	Detected in some		lymphoid tissue: 2.2	Cell line enhanced	Detected in single		CACO-2: 1.5	Not detected	Not detected							Not detected	Not detected			Not detected	Not detected			Not detected	Not detected			Region enriched	Detected in single	4	basal ganglia: 0.4	HPA031143	Uncertain
CDH1	CD324, UVO, uvomorulin	ENSG00000039068	Cadherin 1	P12830	16	68737225-68835548	Cancer-related genes, CD markers, Disease related genes, Plasma proteins, Predicted intracellular proteins, Predicted membrane proteins	Evidence at protein level	Evidence at protein level	Evidence at protein level	Evidence at protein level	Evidence at protein level	Tissue enhanced	Detected in many		intestine: 125.5	Cell line enhanced	Detected in some		BEWO: 105.6;CACO-2: 35.5;CAPAN-2: 49.6;HaCaT: 47.9;hTCEpi: 33.8;MCF7: 29.3;RT4: 36.5;T-47d: 31.5	Low cancer specificity	Detected in all			Low region specificity	Detected in many			Group enriched	Detected in some	12	myeloid DC: 2.8;plasmacytoid DC: 8.5	Lineage enriched	Detected in single	18	dendritic cells: 8.5	Low region specificity	Detected in many			Low region specificity	Detected in many			CAB000087, HPA004812, CAB028364, CAB072855, CAB072856, CAB072857	Enhanced		Supported	Golgi apparatus,Plasma membrane,Cell Junctions
CDH11	CAD11, OB	ENSG00000140937	Cadherin 11	P55287	16	64943753-65126112	Cancer-related genes, Disease related genes, Predicted intracellular proteins, Predicted membrane proteins	Evidence at protein level	Evidence at protein level	Evidence at transcript level	Evidence at protein level	Evidence at protein level	Tissue enhanced	Detected in many		ovary: 71.0	Cell line enhanced	Detected in many		BJ: 47.1;fHDF/TERT166: 64.3;HSkMC: 44.3;PC-3: 55.3;U-2197: 37.8	Low cancer specificity	Detected in all			Low region specificity	Detected in all			Not detected	Not detected			Not detected	Not detected			Low region specificity	Detected in all			Low region specificity	Detected in all			CAB013072	Enhanced
CDH13	CDHH	ENSG00000140945	Cadherin 13	P55290	16	82626803-83800640	Plasma proteins, Predicted intracellular proteins	Evidence at protein level	Evidence at protein level	Evidence at protein level	Evidence at protein level	Evidence at protein level	Low tissue specificity	Detected in many			Cell line enhanced	Detected in many		LHCN-M2: 47.5;U-138 MG: 61.3;U-87 MG: 53.4	Low cancer specificity	Detected in all			Low region specificity	Detected in many			Cell type enhanced	Detected in many		non-classical monocyte: 7.2	Group enriched	Detected in many	5	granulocytes: 2.9;monocytes: 7.2	Low region specificity	Detected in many			Low region specificity	Detected in all			HPA001380, CAB025863	Enhanced		Supported	Plasma membrane
CDH17	cadherin, HPT-1	ENSG00000079112	Cadherin 17	Q12864	8	94127171-94217303	Cancer-related genes, Plasma proteins, Predicted intracellular proteins, Predicted membrane proteins	Evidence at protein level	Evidence at protein level	Evidence at transcript level	Evidence at protein level	Evidence at protein level	Tissue enriched	Detected in some	10	intestine: 184.4	Group enriched	Detected in some	7	CACO-2: 33.3;U-266/70: 55.3	Group enriched	Detected in many	6	colorectal cancer: 156.4;stomach cancer: 54.9	Not detected	Not detected			Cell type enriched	Detected in many	5	neutrophil: 12.1	Lineage enriched	Detected in many	8	granulocytes: 12.1	Not detected	Not detected			Low region specificity	Detected in all			HPA023614, HPA023616, CAB025143, HPA026556	Enhanced		Enhanced	Nucleoplasm,Cell Junctions
CDH18	CDH14, EY-CADHERIN	ENSG00000145526	Cadherin 18	Q13634	5	19472951-20575873	Predicted intracellular proteins, Predicted membrane proteins	Evidence at protein level	Evidence at transcript level	Evidence at transcript level	Evidence at protein level	Evidence at protein level	Tissue enriched	Detected in some	9	brain: 105.4	Cell line enhanced	Detected in some		ASC TERT1: 4.1;BEWO: 3.7;EFO-21: 6.3;U-2 OS: 9.9;U-2197: 8.7	Low cancer specificity	Detected in some			Region enriched	Detected in all	7	cerebellum: 105.4	Low cell type specificity	Detected in some			Low lineage specificity	Detected in single			Low region specificity	Detected in all			Low region specificity	Detected in all			HPA014416	Uncertain
CDH19	CDH7	ENSG00000071991	Cadherin 19	Q9H159	18	66501083-66604138	Predicted intracellular proteins, Predicted membrane proteins	Evidence at protein level	Evidence at transcript level	Evidence at transcript level	Evidence at protein level	Evidence at protein level	Tissue enhanced	Detected in many		heart muscle: 37.1	Group enriched	Detected in some	12	SK-MEL-30: 19.7;WM-115: 35.1	Cancer enriched	Detected in some	21	melanoma: 16.5	Low region specificity	Detected in many			Cell type enhanced	Detected in single		neutrophil: 1.3	Lineage enriched	Detected in single	6	granulocytes: 1.3	Low region specificity	Detected in all			Low region specificity	Detected in many			HPA056332	Uncertain
CDH23	CDHR23, DFNB12, USH1D	ENSG00000107736	Cadherin related 23	Q9H251	10	71396934-71815947	Disease related genes, Predicted intracellular proteins, Predicted membrane proteins	Evidence at protein level	Evidence at transcript level	Evidence at protein level	Evidence at protein level	Evidence at protein level	Tissue enhanced	Detected in many		retina: 28.9	Group enriched	Detected in some	4	RT4: 16.1;SCLC-21H: 6.7	Low cancer specificity	Detected in some			Low region specificity	Detected in all			Cell type enhanced	Detected in many		intermediate monocyte: 14.4;non-classical monocyte: 19.9	Lineage enhanced	Detected in many		monocytes: 19.9									HPA017232	Approved
CDH5	7B4, CD144	ENSG00000179776	Cadherin 5	P33151	16	66366622-66404786	Cancer-related genes, CD markers, Plasma proteins, Predicted intracellular proteins, Predicted membrane proteins	Evidence at protein level	Evidence at protein level	Evidence at protein level	Evidence at protein level	Evidence at protein level	Tissue enhanced	Detected in many		placenta: 96.6	Group enriched	Detected in some	6	HUVEC TERT2: 111.2;TIME: 95.3	Low cancer specificity	Detected in all			Low region specificity	Detected in all			Not detected	Not detected			Not detected	Not detected			Low region specificity	Detected in all			Low region specificity	Detected in all			CAB028366, HPA075875	Approved		Supported	Nucleoplasm,Nuclear membrane,Plasma membrane
CDHR1	CORD15, KIAA1775, PCDH21, RP65	ENSG00000148600	Cadherin related family member 1	Q96JP9	10	84194635-84219621	Disease related genes, Predicted intracellular proteins, Predicted membrane proteins	Evidence at protein level	Evidence at protein level	Evidence at protein level	Evidence at protein level	Evidence at protein level	Group enriched	Detected in many	4	brain: 31.2;intestine: 22.6;retina: 42.5;skin 1: 86.8	Cell line enhanced	Detected in some		HAP1: 10.3;HEK 293: 5.3;HEL: 6.2;K-562: 4.4;NTERA-2: 4.5;RPTEC TERT1: 16.8	Cancer enhanced	Detected in many		colorectal cancer: 13.8	Region enhanced	Detected in many		basal ganglia: 31.2	Cell type enriched	Detected in single	11	NK-cell: 10.5	Lineage enriched	Detected in single	11	NK-cells: 10.5	Region enriched	Detected in some	21	olfactory region: 408.8	Low region specificity	Detected in all			HPA036819	Enhanced
CDHR4	CDH29, VLLR9392	ENSG00000187492	Cadherin related family member 4	A6H8M9	3	49790732-49799835	Predicted intracellular proteins, Predicted membrane proteins	Evidence at protein level	Evidence at protein level	Evidence at transcript level	Evidence at protein level	Evidence at protein level	Tissue enhanced	Detected in some		epididymis: 37.8;fallopian tube: 42.7	Cell line enhanced	Detected in some		ASC TERT1: 4.6;HeLa: 4.4	Cancer enriched	Detected in some	6	endometrial cancer: 6.8	Region enhanced	Detected in some		pons and medulla: 5.7	Low cell type specificity	Detected in many			Low lineage specificity	Detected in many			Region enhanced	Detected in many		basal ganglia: 17.7	Low region specificity	Detected in many			HPA076277	Enhanced
CDHR5	FLJ20219, MU-PCDH, MUCDHL, MUPCDH	ENSG00000099834	Cadherin related family member 5	Q9HBB8	11	616565-626078	Plasma proteins, Predicted intracellular proteins, Predicted membrane proteins	Evidence at protein level	Evidence at protein level	Evidence at protein level	Evidence at protein level	Evidence at protein level	Tissue enriched	Detected in some	7	intestine: 296.7	Cell line enhanced	Detected in some		BEWO: 2.4;CACO-2: 6.6;RPMI-8226: 3.7	Group enriched	Detected in many	17	colorectal cancer: 33.2;liver cancer: 61.6;pancreatic cancer: 12.7;renal cancer: 35.4;stomach cancer: 26.7	Region enriched	Detected in single	7	pons and medulla: 1.6	Not detected	Not detected			Not detected	Not detected			Not detected	Not detected			Low region specificity	Detected in single			HPA009081, HPA009173, CAB025004	Enhanced
CDKN2A	ARF, CDK4I, CDKN2, CMM2, INK4, INK4a, MLM, MTS1, p14, p14ARF, p16, p16INK4a, p19, p19Arf	ENSG00000147889	Cyclin dependent kinase inhibitor 2A	P42771, Q8N726	9	21967753-21995301	Cancer-related genes, Disease related genes, Plasma proteins, Predicted intracellular proteins	Evidence at protein level	Evidence at protein level	Evidence at protein level	Evidence at protein level	Evidence at protein level	Tissue enhanced	Detected in many		blood: 22.6;pituitary gland: 39.3	Cell line enhanced	Detected in many		CAPAN-2: 50.0;HEK 293: 56.7;HeLa: 53.1;SK-MEL-30: 53.0	Low cancer specificity	Detected in all			Low region specificity	Detected in all			Cell type enhanced	Detected in many		T-reg: 22.6	Group enriched	Detected in many	8	B-cells: 7.2;T-cells: 22.6					Low region specificity	Detected in many			CAB000093, CAB000445, CAB018232, HPA047838	Enhanced		Supported	Nucleoli
CDNF	ARMETL1	ENSG00000185267	Cerebral dopamine neurotrophic factor	Q49AH0	10	14819250-14838575	Predicted intracellular proteins, Predicted secreted proteins	Evidence at protein level	Evidence at protein level	Evidence at protein level	Evidence at protein level	Evidence at protein level	Tissue enhanced	Detected in many		skeletal muscle: 30.8	Cell line enhanced	Detected in many		RPMI-8226: 15.3;U-266/70: 7.5	Low cancer specificity	Detected in many			Low region specificity	Detected in all			Low cell type specificity	Detected in many			Low lineage specificity	Detected in many			Low region specificity	Detected in all			Low region specificity	Detected in all			HPA044587	Uncertain
CDON	CDO, CDON1, ORCAM	ENSG00000064309	Cell adhesion associated, oncogene regulated	Q4KMG0	11	125955796-126063335	Disease related genes, Predicted intracellular proteins, Predicted membrane proteins	Evidence at protein level	Evidence at protein level	Evidence at protein level	Evidence at protein level	Evidence at protein level	Low tissue specificity	Detected in many			Cell line enhanced	Detected in many		AF22: 23.1;ASC diff: 29.3;RH-30: 40.0	Low cancer specificity	Detected in many			Region enriched	Detected in many	6	cerebellum: 26.8	Cell type enhanced	Detected in some		basophil: 2.8	Low lineage specificity	Detected in single			Low region specificity	Detected in many			Low region specificity	Detected in many			CAB012422, HPA017377	Uncertain
CDSN	D6S586E	ENSG00000204539	Corneodesmosin		6	31115090-31120446	Predicted secreted proteins	Evidence at protein level	Evidence at protein level				Tissue enhanced	Detected in some		placenta: 19.2;skin 1: 109.3;tongue: 29.7	Cell line enriched	Detected in single	7	A-431: 5.8	Group enriched	Detected in some	8	head and neck cancer: 2.4;melanoma: 2.8	Not detected	Not detected			Not detected	Not detected			Not detected	Not detected			Group enriched	Detected in some	5	amygdala: 1.0;cerebral cortex: 1.5;hippocampal formation: 1.0	Low region specificity	Detected in some			HPA044730, HPA054184	Enhanced
CEACAM16	DFNA4B	ENSG00000213892	Carcinoembryonic antigen related cell adhesion molecule 16	Q2WEN9	19	44699151-44710714	Disease related genes, Predicted secreted proteins	Evidence at protein level	Evidence at protein level	Evidence at protein level	Evidence at protein level		Tissue enhanced	Detected in some		lymphoid tissue: 1.9;pancreas: 7.0	Cell line enhanced	Detected in some		A549: 1.2;RH-30: 1.5;T-47d: 2.7;U-266/70: 5.3	Not detected	Not detected							Not detected	Not detected			Not detected	Not detected			Not detected	Not detected			Low region specificity	Detected in many			HPA045075	Uncertain
CEACAM18		ENSG00000213822	Carcinoembryonic antigen related cell adhesion molecule 18	A8MTB9	19	51478622-51490952	Predicted intracellular proteins	Evidence at protein level	Evidence at protein level	No human protein/transcript evidence	Evidence at transcript level		Tissue enriched	Detected in single	62	intestine: 31.3	Group enriched	Detected in some	13	CACO-2: 9.4;RT4: 3.1	Cancer enhanced	Detected in some		pancreatic cancer: 0.8;stomach cancer: 0.7	Not detected	Not detected			Not detected	Not detected			Not detected	Not detected			Not detected	Not detected							HPA059487	Uncertain		Approved	Midbody
CEACAM19	CEAL1	ENSG00000186567	Carcinoembryonic antigen related cell adhesion molecule 19	Q7Z692	19	44662278-44684359	Predicted intracellular proteins, Predicted membrane proteins	Evidence at transcript level	Evidence at transcript level	Evidence at transcript level	Evidence at transcript level		Low tissue specificity	Detected in all			Cell line enhanced	Detected in many		RPTEC TERT1: 13.8;TIME: 17.8	Low cancer specificity	Detected in all							Low cell type specificity	Detected in some			Low lineage specificity	Detected in many			Not detected	Not detected			Low region specificity	Detected in some			HPA014462, HPA052865	Uncertain		Approved	Nucleoplasm,Nucleoli,Mitochondria
CEACAM5	CD66e, CEA	ENSG00000105388	Carcinoembryonic antigen related cell adhesion molecule 5	P06731	19	41708585-41729798	Cancer-related genes, CD markers, Plasma proteins, Predicted intracellular proteins	Evidence at protein level	Evidence at protein level	Evidence at protein level	Evidence at protein level	Evidence at protein level	Tissue enhanced	Detected in many		esophagus: 103.5;intestine: 118.2;lymphoid tissue: 100.6	Cell line enriched	Detected in some	6	HaCaT: 17.0	Cancer enhanced	Detected in many		colorectal cancer: 1007.1	Not detected	Not detected			Low cell type specificity	Detected in some			Low lineage specificity	Detected in single											CAB000021, CAB000022, HPA011041, HPA019758	Enhanced		Supported	Plasma membrane
CEACAM7	CEA, CGM2	ENSG00000007306	Carcinoembryonic antigen related cell adhesion molecule 7	Q14002	19	41673307-41706976	Predicted intracellular proteins, Predicted membrane proteins	Evidence at protein level	Evidence at protein level	Evidence at protein level	Evidence at protein level	Evidence at protein level	Tissue enhanced	Detected in some		intestine: 100.5;lymphoid tissue: 60.9	Cell line enhanced	Detected in some		HaCaT: 2.8;U-2 OS: 1.4;U-266/84: 2.3	Cancer enhanced	Detected in many		colorectal cancer: 66.6	Not detected	Not detected			Not detected	Not detected			Not detected	Not detected											HPA069621	Supported
CEACAM8	CD66b, CGM6	ENSG00000124469	Carcinoembryonic antigen related cell adhesion molecule 8	P31997	19	42580241-42595055	CD markers, Plasma proteins, Predicted intracellular proteins	Evidence at protein level	Evidence at transcript level	Evidence at protein level	Evidence at protein level	Evidence at protein level	Group enriched	Detected in some	5	bone marrow: 71.0;placenta: 35.6	Low cell line specificity	Detected in some			Not detected	Not detected			Not detected	Not detected			Group enriched	Detected in some	5	neutrophil: 4.2;non-classical monocyte: 3.0	Group enriched	Detected in many	6	granulocytes: 4.2;monocytes: 3.0									CAB033676	Approved
CEL	BSSL, MODY8	ENSG00000170835	Carboxyl ester lipase		9	133061978-133071861	Predicted secreted proteins	Evidence at protein level	Evidence at protein level				Tissue enriched	Detected in some	348	pancreas: 1584.8	Cell line enhanced	Detected in many		HMC-1: 8.4	Cancer enriched	Detected in many	29	pancreatic cancer: 469.3	Region enriched	Detected in single	9	cerebral cortex: 2.3	Not detected	Not detected			Not detected	Not detected			Not detected	Not detected			Low region specificity	Detected in some			HPA008023, HPA052701	Enhanced
CELA2A	ELA2A	ENSG00000142615	Chymotrypsin like elastase family member 2A	P08217	1	15456728-15472091	Enzymes, Predicted secreted proteins	Evidence at protein level	Evidence at transcript level	Evidence at protein level	Evidence at protein level	Evidence at protein level	Tissue enriched	Detected in some	1559	pancreas: 2376.3	Cell line enhanced	Detected in some		HDLM-2: 1.1;HEL: 1.2;HL-60: 1.0;HMC-1: 4.9;K-562: 1.1;U-2 OS: 1.6	Cancer enriched	Detected in single	3819	pancreatic cancer: 463.9	Not detected	Not detected			Cell type enriched	Detected in single	15	neutrophil: 1.5	Lineage enriched	Detected in single	15	granulocytes: 1.5
CELA2B	ELA2B, RP11-265F14.2	ENSG00000215704	Chymotrypsin like elastase family member 2B	P08218	1	15465909-15491400	Enzymes, Predicted intracellular proteins, Predicted secreted proteins	Evidence at protein level	Evidence at transcript level	Evidence at transcript level	Evidence at protein level	Evidence at protein level	Tissue enriched	Detected in some	188	pancreas: 697.9	Cell line enriched	Detected in some	5	U-138 MG: 9.1	Cancer enriched	Detected in single	574	pancreatic cancer: 69.9	Not detected	Not detected			Group enriched	Detected in some	5	basophil: 3.7;neutrophil: 1.2	Lineage enriched	Detected in single	7	granulocytes: 3.7
CELA3A	ELA3, ELA3A	ENSG00000142789	Chymotrypsin like elastase family member 3A	P09093	1	22001656-22012539	Enzymes, Predicted intracellular proteins, Predicted secreted proteins	Evidence at protein level	Evidence at protein level	Evidence at protein level	Evidence at protein level	Evidence at protein level	Tissue enriched	Detected in some	2051	pancreas: 2541.2	Cell line enriched	Detected in single	24	MOLT-4: 21.1	Cancer enriched	Detected in some	2497	pancreatic cancer: 1481.6	Not detected	Not detected			Not detected	Not detected			Not detected	Not detected											HPA028086, HPA045650	Supported		Approved	Cytosol
CELA3B	CBPP, ELA3B	ENSG00000219073	Chymotrypsin like elastase family member 3B	P08861	1	21977021-21998642	Enzymes, Predicted intracellular proteins, Predicted secreted proteins	Evidence at protein level	Evidence at protein level	Evidence at protein level	Evidence at protein level	Evidence at protein level	Tissue enriched	Detected in some	196	pancreas: 1614.4	Low cell line specificity	Detected in many			Cancer enriched	Detected in single	1218	pancreatic cancer: 408.8	Not detected	Not detected			Low cell type specificity	Detected in all			Low lineage specificity	Detected in all											HPA028086, HPA045650	Supported		Approved	Cytosol
CEMIP	HYBID, IR2155535, KIAA1199, TMEM2L	ENSG00000103888	Cell migration inducing hyaluronan binding protein	Q8WUJ3	15	80779343-80951776	Enzymes, Plasma proteins, Predicted intracellular proteins, Predicted secreted proteins	Evidence at protein level	Evidence at transcript level	Evidence at protein level	Evidence at protein level	Evidence at protein level	Group enriched	Detected in many	5	endometrium 1: 33.9;lymphoid tissue: 116.9	Group enriched	Detected in some	5	BJ: 43.3;BJ hTERT+: 68.5;fHDF/TERT166: 54.4;HSkMC: 37.4;U-138 MG: 19.8	Low cancer specificity	Detected in all			Low region specificity	Detected in all			Low cell type specificity	Detected in some			Low lineage specificity	Detected in many			Low region specificity	Detected in many			Low region specificity	Detected in all
CEP57	KIAA0092, Translokin, TSP57	ENSG00000166037	Centrosomal protein 57	Q86XR8	11	95789965-95832693	Disease related genes, Plasma proteins, Predicted intracellular proteins	Evidence at protein level	Evidence at protein level	Evidence at protein level	Evidence at protein level	Evidence at protein level	Low tissue specificity	Detected in all			Low cell line specificity	Detected in all			Low cancer specificity	Detected in all			Low region specificity	Detected in all			Low cell type specificity	Detected in all			Low lineage specificity	Detected in all			Low region specificity	Detected in all							HPA018315	Approved		Supported	Microtubules,Cytosol
CEP89	CCDC123, FLJ14640	ENSG00000121289	Centrosomal protein 89	Q96ST8	19	32875925-32971991	Disease related genes, Predicted intracellular proteins	Evidence at protein level	Evidence at protein level	Evidence at protein level	Evidence at protein level	Evidence at protein level	Low tissue specificity	Detected in all			Low cell line specificity	Detected in all			Low cancer specificity	Detected in all			Low region specificity	Detected in all			Low cell type specificity	Detected in all			Low lineage specificity	Detected in all			Low region specificity	Detected in all			Low region specificity	Detected in all			HPA039382, HPA040056			Supported	Plasma membrane,Cytosol
CER1	DAND4	ENSG00000147869	Cerberus 1, DAN family BMP antagonist	O95813	9	14719724-14722717	Predicted secreted proteins	Evidence at protein level	Evidence at protein level	Evidence at protein level	Evidence at protein level		Tissue enhanced	Detected in some		brain: 2.5;epididymis: 5.5	Group enriched	Detected in some	9	HEL: 6.3;NTERA-2: 11.5;SCLC-21H: 4.4	Cancer enriched	Detected in single	82	testis cancer: 17.3	Group enriched	Detected in many	8	basal ganglia: 2.5;cerebellum: 2.2;cerebral cortex: 1.1;pons and medulla: 1.5	Not detected	Not detected			Not detected	Not detected			Not detected	Not detected			Low region specificity	Detected in some			HPA019917	Uncertain
CERCAM	CEECAM1, CerCAM, GLT25D3	ENSG00000167123	Cerebral endothelial cell adhesion molecule	Q5T4B2	9	128411751-128437351	Predicted intracellular proteins	Evidence at protein level	Evidence at transcript level	Evidence at protein level	Evidence at protein level	Evidence at protein level	Tissue enhanced	Detected in all		brain: 78.1	Cell line enhanced	Detected in many		ASC diff: 55.3;ASC TERT1: 59.0;fHDF/TERT166: 50.1	Low cancer specificity	Detected in all			Low region specificity	Detected in all			Cell type enhanced	Detected in many		naive CD8 T-cell: 5.3	Low lineage specificity	Detected in many			Low region specificity	Detected in all			Low region specificity	Detected in all			HPA021657, HPA051595	Uncertain		Approved	Nucleoplasm,Nucleoli,Cell Junctions
CERS1	LAG1, LASS1, UOG1	ENSG00000223802	Ceramide synthase 1	P27544	19	18868545-18896727	Disease related genes, Predicted intracellular proteins, Predicted membrane proteins	Evidence at protein level	Evidence at protein level	Evidence at protein level	Evidence at protein level	Evidence at protein level	Tissue enriched	Detected in many	5	brain: 86.3	Cell line enhanced	Detected in many		AN3-CA: 17.4;EFO-21: 12.7;HEK 293: 17.7;NB-4: 19.0;NTERA-2: 13.0	Cancer enhanced	Detected in many		glioma: 13.5	Low region specificity	Detected in all			Cell type enriched	Detected in single	9	neutrophil: 1.7	Lineage enriched	Detected in single	9	granulocytes: 1.7									HPA045724	Enhanced		Approved	Endoplasmic reticulum
CES1	CEH, CES1A1, CES1A2, CES2, HMSE, HMSE1, SES1	ENSG00000198848	Carboxylesterase 1	P23141	16	55802851-55833337	Enzymes, FDA approved drug targets, Plasma proteins, Predicted intracellular proteins	Evidence at protein level	Evidence at protein level	Evidence at protein level	Evidence at protein level	Evidence at protein level	Tissue enriched	Detected in many	6	liver: 355.0	Group enriched	Detected in some	5	Hep G2: 93.9;THP-1: 101.2	Cancer enriched	Detected in all	6	liver cancer: 711.4	Not detected	Not detected			Group enriched	Detected in many	18	classical monocyte: 32.6;myeloid DC: 32.9	Group enriched	Detected in many	20	dendritic cells: 32.9;monocytes: 32.6	Not detected	Not detected							HPA012023, HPA046717	Enhanced		Supported	Endoplasmic reticulum
CES3	ES31, FLJ21736	ENSG00000172828	Carboxylesterase 3	Q6UWW8	16	66961237-66975148	Enzymes, Predicted intracellular proteins	Evidence at protein level	Evidence at transcript level	Evidence at protein level	Evidence at protein level	Evidence at protein level	Tissue enhanced	Detected in many		intestine: 41.8;liver: 26.7	Cell line enhanced	Detected in many		AN3-CA: 8.9;Daudi: 9.8;U-937: 8.3	Low cancer specificity	Detected in many			Low region specificity	Detected in many			Low cell type specificity	Detected in some			Low lineage specificity	Detected in single							Low region specificity	Detected in all			HPA041008, HPA041307	Approved		Approved	Nuclear membrane,Endoplasmic reticulum
CES4A	CES8, FLJ37464	ENSG00000172824	Carboxylesterase 4A	Q5XG92	16	66988589-67009758	Predicted intracellular proteins, Predicted secreted proteins	Evidence at protein level	Evidence at protein level	Evidence at transcript level	Evidence at protein level	Evidence at protein level	Tissue enhanced	Detected in all		fallopian tube: 32.3	Cell line enriched	Detected in some	4	HDLM-2: 19.4	Low cancer specificity	Detected in many			Low region specificity	Detected in all			Cell type enhanced	Detected in many		non-classical monocyte: 5.0	Low lineage specificity	Detected in many			Not detected	Not detected							HPA035701	Approved		Approved	Cytosol
CES5A	CAUXIN, CES4C1, CES5, CES7, FLJ31547	ENSG00000159398	Carboxylesterase 5A	Q6NT32	16	55846154-55956031	Enzymes, Predicted intracellular proteins, Predicted secreted proteins	Evidence at protein level	Evidence at transcript level	Evidence at transcript level	Evidence at protein level	Evidence at protein level	Tissue enriched	Detected in some	7	epididymis: 43.4	Cell line enriched	Detected in single	44	U-266/70: 13.0	Cancer enhanced	Detected in single		liver cancer: 0.6	Low region specificity	Detected in single			Not detected	Not detected			Not detected	Not detected			Not detected	Not detected
CETP	BPIFF	ENSG00000087237	Cholesteryl ester transfer protein	P11597	16	56961850-56983845	Candidate cardiovascular disease genes, Disease related genes, Plasma proteins, Potential drug targets, Predicted intracellular proteins, Predicted secreted proteins, Transporters	Evidence at protein level	Evidence at transcript level	Evidence at protein level	Evidence at protein level	Evidence at protein level	Tissue enhanced	Detected in many		liver: 23.5;lymphoid tissue: 54.5	Cell line enhanced	Detected in some		HEL: 5.1;HUVEC TERT2: 8.6;TIME: 5.0	Low cancer specificity	Detected in many			Low region specificity	Detected in single			Cell type enhanced	Detected in some		non-classical monocyte: 5.1;plasmacytoid DC: 5.8	Low lineage specificity	Detected in many
CFAP65	CCDC108, DKFZp434O0527, MGC35338	ENSG00000181378	Cilia and flagella associated protein 65	Q6ZU64	2	219002846-219041527	Predicted intracellular proteins	Evidence at protein level	Evidence at transcript level	Evidence at protein level	Evidence at protein level	Evidence at protein level	Tissue enhanced	Detected in some		brain: 16.3;fallopian tube: 29.2;testis: 20.4	Cell line enhanced	Detected in some		SCLC-21H: 1.6;SH-SY5Y: 4.1;U-87 MG: 2.0	Cancer enhanced	Detected in single		endometrial cancer: 1.1	Region enhanced	Detected in many		pons and medulla: 16.3	Not detected	Not detected			Not detected	Not detected			Low region specificity	Detected in many			Region enhanced	Detected in many		midbrain: 13.1	HPA055156	Uncertain
CFB	BF, BFD, H2-Bf	ENSG00000243649	Complement factor B	P00751	6	31945650-31952084	Disease related genes, Enzymes, Plasma proteins, Potential drug targets, Predicted intracellular proteins, Predicted secreted proteins	Evidence at protein level	Evidence at protein level	Evidence at protein level	Evidence at protein level	Evidence at protein level	Tissue enriched	Detected in many	29	liver: 461.5	Cell line enhanced	Detected in some		ASC diff: 6.0;ASC TERT1: 5.8;CAPAN-2: 6.9;fHDF/TERT166: 11.3;HSkMC: 18.7	Cancer enhanced	Detected in all		liver cancer: 78.3	Low region specificity	Detected in single			Cell type enhanced	Detected in single		plasmacytoid DC: 1.6	Low lineage specificity	Detected in single											HPA000951, HPA001817, HPA001832, CAB016381	Supported		Approved	Endoplasmic reticulum,Vesicles,Cell Junctions
CFC1	CRYPTIC, HTX2	ENSG00000136698	Cripto, FRL-1, cryptic family 1	P0CG37	2	130592168-130599575	Disease related genes, Predicted secreted proteins	Evidence at protein level	Evidence at transcript level	Evidence at protein level	Evidence at protein level		Group enriched	Detected in some	12	brain: 13.0;pancreas: 21.9;pituitary gland: 22.4;prostate: 7.6;stomach 1: 9.4	Group enriched	Detected in some	21	RPMI-8226: 19.1;SCLC-21H: 10.9	Cancer enriched	Detected in some	7	pancreatic cancer: 4.3					Not detected	Not detected			Not detected	Not detected											HPA041773	Uncertain
CFC1B		ENSG00000152093	Cripto, FRL-1, cryptic family 1B	P0CG36	2	130521197-130528604	Predicted secreted proteins	Evidence at transcript level	Evidence at transcript level	No human protein/transcript evidence	No human protein/transcript evidence		Group enriched	Detected in some	9	brain: 3.4;pancreas: 13.0;pituitary gland: 8.1	Group enriched	Detected in some	9	SCLC-21H: 2.2;U-2 OS: 2.0	Not detected	Not detected			Low region specificity	Detected in many			Not detected	Not detected			Not detected	Not detected											HPA041773	Approved
CFD	ADN, DF, PFD	ENSG00000197766	Complement factor D	P00746	19	859643-863630	Disease related genes, Enzymes, Plasma proteins, Potential drug targets, Predicted secreted proteins	Evidence at protein level	Evidence at transcript level	Evidence at protein level	Evidence at protein level	Evidence at protein level	Low tissue specificity	Detected in many			Group enriched	Detected in some	5	ASC diff: 39.8;THP-1: 56.5	Low cancer specificity	Detected in all			Not detected	Not detected			Cell type enhanced	Detected in many		basophil: 125.0	Lineage enriched	Detected in many	5	granulocytes: 125.0	Not detected	Not detected			Low region specificity	Detected in all
CFDP1	BCNT, CENP-29, CP27, p97, SWC5, Yeti	ENSG00000153774	Craniofacial development protein 1	Q9UEE9	16	75293698-75433485	Predicted intracellular proteins	Evidence at protein level	Evidence at protein level	Evidence at protein level	Evidence at protein level	Evidence at protein level	Low tissue specificity	Detected in all			Low cell line specificity	Detected in all			Low cancer specificity	Detected in all			Low region specificity	Detected in all			Low cell type specificity	Detected in all			Low lineage specificity	Detected in all			Low region specificity	Detected in all							HPA041316, HPA048242	Approved		Approved	Nucleoplasm,Vesicles
CFH	ARMD4, ARMS1, FHL1, HF, HF1, HF2, HUS	ENSG00000000971	Complement factor H	P08603	1	196651878-196747504	Cancer-related genes, Disease related genes, Plasma proteins, Predicted secreted proteins	Evidence at protein level	Evidence at protein level	Evidence at protein level	Evidence at protein level	Evidence at protein level	Tissue enriched	Detected in many	6	liver: 295.2	Cell line enhanced	Detected in many		ASC diff: 25.2;HHSteC: 31.8;HSkMC: 31.0;RH-30: 23.2;RT4: 56.3	Cancer enriched	Detected in all	9	liver cancer: 151.1	Low region specificity	Detected in all			Cell type enhanced	Detected in some		MAIT T-cell: 16.5	Lineage enriched	Detected in single	27	T-cells: 16.5									CAB016385, CAB016769, HPA038922, HPA049176, HPA053326	Supported		Approved	Vesicles
CFHR1	CFHL, CFHL1, CFHL1P, CFHR1P, FHR1, H36-1, H36-2, HFL1, HFL2	ENSG00000244414	Complement factor H related 1	Q03591	1	196819757-196832189	Cancer-related genes, Plasma proteins, Predicted secreted proteins	Evidence at protein level	Evidence at protein level	Evidence at protein level	Evidence at protein level	Evidence at protein level	Tissue enriched	Detected in some	174	liver: 218.9	Cell line enhanced	Detected in some		ASC diff: 2.6;HeLa: 3.1;HL-60: 4.7;U-266/70: 6.2	Cancer enriched	Detected in single	798	liver cancer: 182.4					Not detected	Not detected			Not detected	Not detected											HPA038915, HPA038922, HPA040726	Supported		Approved	Vesicles
CFHR2	CFHL2, FHR2, HFL3	ENSG00000080910	Complement factor H related 2	P36980	1	196943772-196959226	Plasma proteins, Predicted secreted proteins	Evidence at protein level	Evidence at protein level	Evidence at protein level	Evidence at protein level	Evidence at protein level	Tissue enriched	Detected in single	1462	liver: 146.2	Cell line enhanced	Detected in some		HEL: 2.8;TIME: 1.2	Cancer enriched	Detected in single	175	liver cancer: 8.7					Not detected	Not detected			Not detected	Not detected											HPA038915, HPA040726, HPA049813	Supported
CFHR3	CFHL3, DOWN16, FHR-3, FHR3, HLF4	ENSG00000116785	Complement factor H related 3	Q02985	1	196774795-196795406	Plasma proteins, Predicted secreted proteins	Evidence at protein level	Evidence at transcript level	Evidence at protein level	Evidence at protein level	Evidence at protein level	Tissue enriched	Detected in single	171	liver: 121.9	Group enriched	Detected in some	5	NTERA-2: 3.3;T-47d: 6.8;U-266/70: 12.4	Cancer enriched	Detected in single	80	liver cancer: 27.9	Not detected	Not detected			Not detected	Not detected			Not detected	Not detected
CFHR4	CFHL4, FHR-4, FHR4	ENSG00000134365	Complement factor H related 4	Q92496	1	196850241-196918972	Plasma proteins, Predicted intracellular proteins, Predicted secreted proteins	Evidence at protein level	Evidence at transcript level	Evidence at protein level	Evidence at protein level	Evidence at protein level	Tissue enriched	Detected in single	188	liver: 61.3	Cell line enhanced	Detected in some		Karpas-707: 2.9;RPMI-8226: 2.0;U-2197: 2.5;U-266/70: 4.9;U-266/84: 2.0	Cancer enriched	Detected in single	145	liver cancer: 13.3	Not detected	Not detected			Not detected	Not detected			Not detected	Not detected
CFHR5	CFHL5, FHR-5, FHR5	ENSG00000134389	Complement factor H related 5	Q9BXR6	1	196977556-197009674	Disease related genes, Plasma proteins, Predicted secreted proteins	Evidence at protein level	Evidence at protein level	Evidence at protein level	Evidence at protein level	Evidence at protein level	Tissue enriched	Detected in single	241	liver: 85.5	Not detected	Not detected			Cancer enriched	Detected in single	396	liver cancer: 57.1	Not detected	Not detected			Not detected	Not detected			Not detected	Not detected											HPA038915, HPA040726	Supported
CFI	C3b-INA, FI, IF, KAF	ENSG00000205403	Complement factor I	P05156	4	109740694-109802179	Disease related genes, Enzymes, Plasma proteins, Potential drug targets, Predicted secreted proteins	Evidence at protein level	Evidence at protein level	Evidence at protein level	Evidence at protein level	Evidence at protein level	Group enriched	Detected in many	11	kidney: 90.7;liver: 198.4	Cell line enhanced	Detected in some		CAPAN-2: 28.9;Hep G2: 45.8;HSkMC: 19.0;RPTEC TERT1: 51.2	Low cancer specificity	Detected in all			Low region specificity	Detected in many			Not detected	Not detected			Not detected	Not detected											HPA001143, CAB016777, HPA024061	Supported
CFP	PFC	ENSG00000126759	Complement factor properdin	P27918	X	47623172-47630305	Disease related genes, Plasma proteins, Predicted intracellular proteins, Predicted secreted proteins	Evidence at protein level	Evidence at transcript level	Evidence at protein level	Evidence at protein level	Evidence at protein level	Tissue enhanced	Detected in many		blood: 106.7;bone marrow: 39.4;lymphoid tissue: 41.3	Cell line enhanced	Detected in some		EFO-21: 20.7;HEL: 4.5;HMC-1: 5.1;NB-4: 9.9;U-937: 6.9	Low cancer specificity	Detected in many			Not detected	Not detected			Group enriched	Detected in many	9	classical monocyte: 102.4;intermediate monocyte: 106.7;myeloid DC: 86.2;neutrophil: 64.3;non-classical monocyte: 70.6	Group enriched	Detected in many	40	dendritic cells: 86.2;granulocytes: 64.3;monocytes: 106.7	Low region specificity	Detected in many			Low region specificity	Detected in many
CGA	FSHA, GPHa, GPHA1, HCG, LHA, TSHA	ENSG00000135346	Glycoprotein hormones, alpha polypeptide	P01215	6	87085498-87095406	Cancer-related genes, Plasma proteins, Predicted secreted proteins	Evidence at protein level	Evidence at protein level	Evidence at protein level	Evidence at protein level	Evidence at protein level	Group enriched	Detected in some	62	pituitary gland: 398.8;placenta: 489.3	Cell line enriched	Detected in some	19	BEWO: 105.3	Cancer enhanced	Detected in many		testis cancer: 13.0	Not detected	Not detected			Low cell type specificity	Detected in many			Low lineage specificity	Detected in all			Not detected	Not detected			Region enriched	Detected in single	11	hypothalamus: 69.2	CAB023350, HPA029698	Enhanced
CGB1		ENSG00000267631	Chorionic gonadotropin beta subunit 1	A6NKQ9	19	49035610-49036895	Predicted intracellular proteins, Predicted secreted proteins	Evidence at transcript level	Evidence at transcript level	Evidence at transcript level	Evidence at transcript level		Tissue enriched	Detected in some	5	pancreas: 8.4	Cell line enriched	Detected in some	5	HMC-1: 20.1	Not detected	Not detected							Not detected	Not detected			Not detected	Not detected											HPA038925, HPA038934	Uncertain		Approved	Cytosol
CGB2		ENSG00000104818	Chorionic gonadotropin beta subunit 2		19	49031912-49033238	Predicted intracellular proteins, Predicted secreted proteins	Evidence at protein level	Evidence at protein level				Tissue enhanced	Detected in some		brain: 2.1;testis: 4.1	Group enriched	Detected in some	5	HMC-1: 24.8;U-266/70: 9.9;U-266/84: 12.0	Not detected	Not detected							Not detected	Not detected			Not detected	Not detected											HPA038925, HPA038934	Supported		Approved	Cytosol
CGB3	CGB	ENSG00000104827	Chorionic gonadotropin beta subunit 3	P0DN86	19	49022869-49024333	Predicted secreted proteins	Evidence at protein level	Evidence at protein level	Evidence at protein level	Evidence at protein level		Tissue enhanced	Detected in some		pituitary gland: 6.7;placenta: 15.0	Cell line enriched	Detected in some	20	BEWO: 38.8	Cancer enhanced	Detected in some		pancreatic cancer: 2.9;testis cancer: 4.2					Cell type enhanced	Detected in single		T-reg: 1.0	Lineage enriched	Detected in single	6	T-cells: 1.0									CAB000042, CAB010884, HPA038925, HPA038934	Enhanced		Approved	Cytosol
CGB5	HCG	ENSG00000189052	Chorionic gonadotropin beta subunit 5	P0DN86	19	49043884-49045311	Predicted secreted proteins	Evidence at protein level	Evidence at protein level	Evidence at protein level	Evidence at protein level		Tissue enriched	Detected in some	8	placenta: 105.2	Group enriched	Detected in some	24	BEWO: 45.8;U-251 MG: 20.8	Cancer enhanced	Detected in some		pancreatic cancer: 10.0	Not detected	Not detected			Not detected	Not detected			Not detected	Not detected											HPA038925, HPA038934	Supported		Approved	Cytosol
CGB7	CG-beta-a	ENSG00000196337	Chorionic gonadotropin beta subunit 7	P0DN87	19	49054275-49058860	Predicted secreted proteins	Evidence at protein level	Evidence at protein level	Evidence at transcript level	Evidence at transcript level		Tissue enhanced	Detected in many		skin 1: 8.1	Cell line enhanced	Detected in some		BEWO: 6.9;HaCaT: 5.6;HBEC3-KT: 4.7;hTCEpi: 6.8;U-251 MG: 10.2	Not detected	Not detected			Low region specificity	Detected in some			Not detected	Not detected			Not detected	Not detected											HPA038925, HPA038934	Supported		Approved	Cytosol
CGB8		ENSG00000213030	Chorionic gonadotropin beta subunit 8	P0DN86	19	49047638-49049106	Predicted secreted proteins	Evidence at protein level	Evidence at protein level	Evidence at protein level	Evidence at protein level		Group enriched	Detected in some	85	pituitary gland: 7.0;placenta: 22.2	Group enriched	Detected in some	7	BEWO: 60.5;U-251 MG: 21.0	Cancer enhanced	Detected in some		testis cancer: 5.9					Not detected	Not detected			Not detected	Not detected											HPA038925, HPA038934	Supported		Approved	Cytosol
CGREF1	CGR11	ENSG00000138028	Cell growth regulator with EF-hand domain 1	Q99674	2	27098889-27119115	Plasma proteins, Predicted intracellular proteins, Predicted secreted proteins	Evidence at protein level	Evidence at transcript level	Evidence at transcript level	Evidence at protein level	Evidence at protein level	Tissue enhanced	Detected in many		brain: 31.6	Cell line enhanced	Detected in many		SK-BR-3: 38.3	Low cancer specificity	Detected in many			Low region specificity	Detected in all			Low cell type specificity	Detected in some			Low lineage specificity	Detected in many			Low region specificity	Detected in all			Low region specificity	Detected in all			HPA008241, HPA071103	Uncertain		Approved	Golgi apparatus
[truncated: 2,365 more rows]
[truncated: 177 more columns]

## Sheet: Table S2
Supplementary Table 2. Lung cancer cell lines and lung tumor 3D organoids.
Cell line ID	Histological type	Tumor Correlation Score	Pathology	Original Source	Donnors' Gender	Donnors' Age
NCIH3255	Adenocarcinoma	0.67	primary tumor	NIBRI	NA	NA
HCC2935	Adenocarcinoma	0.67	primary tumor	ATCC	male	39
NCIH2228	Adenocarcinoma	0.66	primary tumor	-	female	NA
RERFLCAD1	Adenocarcinoma	0.66	primary tumor	HSRRB	male	70
KNS62	Squamous cell carcinoma	0.72	metastasis	ATCC	male	49
LUDLU1	Squamous cell carcinoma	0.71	primary tumor	ECAAC	male	72
HCC95	Squamous cell carcinoma	0.71	primary tumor	KCLB	male	65
[truncated: 3 more rows]

## Sheet: Table S3
Supplementary Table 4. List of differentially expressed genes in low-muscularity patients compared to high-muscularity patients.
[truncated: 683 more rows]

[truncated: 2 more sheets: Table S4, Table S5]
